# Supplementary material for: Leveraging functional annotation to identify genes associated with complex diseases
Source: PLoS Comput Biol. 2020 Nov 2;16(11):e1008315. doi: 10.1371/journal.pcbi.1008315 (PMC7660930; doi:10.1371/journal.pcbi.1008315)
Supplement: S1 Table — This table shows 11/21 active states in the ChromHMM-15 model. (XLSX) [file pcbi.1008315.s010.xlsx]

## Sheet: S1 table 
ChromHMM 15 model: Active states
State Number	Name	Description
1	TssA	Active Transcrition Site
2	TssAFlnk	Flanking Active TSS
3	TxFlnk	Transcr. At gene 5' and 3'
4	Tx	Strong transcription
5	TxWk	Weak transcription
6	EnhG	Genic enhancers
7	Enh	Enhancers
8	ZNF/Rpts	ZNF genes & repeats
10	TssBiv	Bivalent/Poised TSS
11	BivFlnk	Flanking Bivalent TSS/Enh
12	EnhBiv	Bivalent Enhancer
