# Supplementary material for: Leveraging functional annotation to identify genes associated with complex diseases
Source: PLoS Comput Biol. 2020 Nov 2;16(11):e1008315. doi: 10.1371/journal.pcbi.1008315 (PMC7660930; doi:10.1371/journal.pcbi.1008315)
Supplement: S2 Table — (XLSX) [file pcbi.1008315.s011.xlsx]

## Sheet: S2 table
Ratio of eQTLs with CADD score larger than 20
Model	Percentage
elnt	0.00318
elnt.annot	0.00511
vb	0.00333
vb.annot	0.00557
T-GEN	0.00344
