# Supplementary material for: Leveraging functional annotation to identify genes associated with complex diseases
Source: PLoS Comput Biol. 2020 Nov 2;16(11):e1008315. doi: 10.1371/journal.pcbi.1008315 (PMC7660930; doi:10.1371/journal.pcbi.1008315)
Supplement: S3 Table — 207 traits from the LD Hub considered in our paper and also their corresponding GWAS studies. (XLSX) [file pcbi.1008315.s012.xlsx]

## Sheet: S3 table
Trait	GWAS Study(Trait.LastName_of the author.Year of the study)
18_2_linoleic_acid_LA	18_2_linoleic_acid_LA.Kettunen.2010.
22_6_docosahexaenoic_acid	22_6_docosahexaenoic_acid.Kettunen.2010.
2hr_glucose_adjusted_for_BMI	2hr_glucose_adjusted_for_BMI.MAGIC.2010.
Acetate	Acetate.Kettunen.2010.
Acetoacetate	Acetoacetate.Kettunen.2010.
Adiponectin	Adiponectin.ADIPOGen.2012.
Age_at_Menarche	Age_at_Menarche.ReproGen.2010.
Age_at_Menopause	Age_at_Menopause.ReproGen.2010.
Age_of_first_birth	Age_of_first_birth.SSGAC.2010.
Age_of_smoking_initiation	Age_of_smoking_initiation.TAG.2010.
Alanine	Alanine.Kettunen.2010.
Albumin	Albumin.Kettunen.2010.
Alzheimers_disease	Alzheimers_disease.IGAP.2010.
Apolipoprotein_A-I	Apolipoprotein_A-I.Kettunen.2010.
Apolipoprotein_B	Apolipoprotein_B.Kettunen.2010.
Asthma	Asthma.gabriel.2007.
Attention_deficit_hyperactivity_disorder	Attention_deficit_hyperactivity_disorder.PGC.2010.
Autism_spectrum_disorder	Autism_spectrum_disorder.PGC.2010.
Average_number_of_double_bonds_in_a_fatty_acid_chain	Average_number_of_double_bonds_in_a_fatty_acid_chain.Kettunen.2010.
Average_number_of_methylene_groups_per_a_double_bond	Average_number_of_methylene_groups_per_a_double_bond.Kettunen.2010.
Bipolar_disorder	Bipolar_disorder.PGC.2010.
Birth_weight	Birth_weight.Horikoshi.2010.
Body_fat	Body_fat.Lu.2016.
Celiac_disease	Celiac_disease.Dubois.2010.
Child_birth_length	Child_birth_length.EGG.2015.
Child_birth_weight	Child_birth_weight.EGG.2013.
Childhood_IQ	Childhood_IQ.SSGAC.2014.
Childhood_obesity	Childhood_obesity.EGG.2012.
Cholesterol_esters_in_large_HDL	Cholesterol_esters_in_large_HDL.Kettunen.2010.
Cholesterol_esters_in_large_LDL	Cholesterol_esters_in_large_LDL.Kettunen.2010.
Cholesterol_esters_in_large_VLDL	Cholesterol_esters_in_large_VLDL.Kettunen.2010.
Cholesterol_esters_in_medium_HDL	Cholesterol_esters_in_medium_HDL.Kettunen.2010.
Cholesterol_esters_in_medium_LDL	Cholesterol_esters_in_medium_LDL.Kettunen.2010.
Cholesterol_esters_in_medium_VLDL	Cholesterol_esters_in_medium_VLDL.Kettunen.2010.
Chronic_Kidney_Disease	Chronic_Kidney_Disease.CKDGen.2015.
Chronotype	Chronotype.UKB.2010.
Cigarettes_smoked_per_day	Cigarettes_smoked_per_day.TAG.2010.
Citrate	Citrate.Kettunen.2010.
College_completion	College_completion.SSGAC.2010.
Concentration_of_chylomicrons_and_largest_VLDL_particles	Concentration_of_chylomicrons_and_largest_VLDL_particles.Kettunen.2010.
Concentration_of_IDL_particles	Concentration_of_IDL_particles.Kettunen.2010.
Concentration_of_large_HDL_particles	Concentration_of_large_HDL_particles.Kettunen.2010.
Concentration_of_large_LDL_particles	Concentration_of_large_LDL_particles.Kettunen.2010.
Concentration_of_large_VLDL_particles	Concentration_of_large_VLDL_particles.Kettunen.2010.
Concentration_of_medium_HDL_particles	Concentration_of_medium_HDL_particles.Kettunen.2010.
Concentration_of_medium_LDL_particles	Concentration_of_medium_LDL_particles.Kettunen.2010.
Concentration_of_medium_VLDL_particles	Concentration_of_medium_VLDL_particles.Kettunen.2010.
Concentration_of_small_LDL_particles	Concentration_of_small_LDL_particles.Kettunen.2010.
Concentration_of_small_VLDL_particles	Concentration_of_small_VLDL_particles.Kettunen.2010.
Concentration_of_very_large_HDL_particles	Concentration_of_very_large_HDL_particles.Kettunen.2010.
Concentration_of_very_large_VLDL_particles	Concentration_of_very_large_VLDL_particles.Kettunen.2010.
Concentration_of_very_small_VLDL_particles	Concentration_of_very_small_VLDL_particles.Kettunen.2010.
Coronary_artery_disease	Coronary_artery_disease.Cardiogram.2015.
Creatinine	Creatinine.Kettunen.2010.
Crohns_disease	Crohns_disease.IIBDGC.2015.
Depressive_symptoms	Depressive_symptoms.SSGAC.2016.
Description_of_average_fatty_acid_chain_length_not_actual_carbon_number	Description_of_average_fatty_acid_chain_length_not_actual_carbon_number.Kettunen.2010.
Difference_in_height_between_childhood_and_adulthood_age_8	Difference_in_height_between_childhood_and_adulthood_age_8.EGG.2010.
Eczema	Eczema.EAGLE.2015.
Ever_vs_never_smoked	Ever_vs_never_smoked.TAG.2010.
Extreme_bmi	Extreme_bmi.GIANT.2013.
Extreme_height	Extreme_height.GIANT.2013.
Extreme_waist-to-hip_ratio	Extreme_waist-to-hip_ratio.GIANT.2013.
Fasting_glucose_main_effect	Fasting_glucose_main_effect.MAGIC.2012.
Fasting_insulin_main_effect	Fasting_insulin_main_effect.MAGIC.2012.
Fasting_proinsulin	Fasting_proinsulin.MAGIC.2011.
Fathers_age_at_death	Fathers_age_at_death.UKB.2010.
Femoral_neck_bone_mineral_density	Femoral_neck_bone_mineral_density.GEFOS.2010.
Femoral_Neck_bone_mineral_density	Femoral_Neck_bone_mineral_density.GEFOS.2015.
Ferritin	Ferritin.GIS.2010.
Forearm_Bone_mineral_density	Forearm_Bone_mineral_density.GEFOS.2015.
Former_vs_Current_smoker	Former_vs_Current_smoker.TAG.2010.
Free_cholesterol	Free_cholesterol.Kettunen.2010.
Free_cholesterol_in_IDL	Free_cholesterol_in_IDL.Kettunen.2010.
Free_cholesterol_in_large_HDL	Free_cholesterol_in_large_HDL.Kettunen.2010.
Free_cholesterol_in_large_LDL	Free_cholesterol_in_large_LDL.Kettunen.2010.
Free_cholesterol_in_large_VLDL	Free_cholesterol_in_large_VLDL.Kettunen.2010.
Free_cholesterol_in_medium_HDL	Free_cholesterol_in_medium_HDL.Kettunen.2010.
Free_cholesterol_in_medium_VLDL	Free_cholesterol_in_medium_VLDL.Kettunen.2010.
Free_cholesterol_in_small_VLDL	Free_cholesterol_in_small_VLDL.Kettunen.2010.
Free_cholesterol_in_very_large_HDL	Free_cholesterol_in_very_large_HDL.Kettunen.2010.
Free_cholesterol_to_esterified_cholesterol_ratio	Free_cholesterol_to_esterified_cholesterol_ratio.Kettunen.2010.
Glucose	Glucose.Kettunen.2010.
Glutamine	Glutamine.Kettunen.2010.
Glycoprotein_acetyls_mainly_a1-acid_glycoprotein	Glycoprotein_acetyls_mainly_a1-acid_glycoprotein.Kettunen.2010.
HbA1C	HbA1C.MAGIC.2010.
HDL_cholesterol	HDL_cholesterol.GLGC.2010.
Heart_rate	Heart_rate.HRgene.2010.
Height_Females_at_age_10_and_males_at_age_12	Height_Females_at_age_10_and_males_at_age_12.EGG.2010.
Hip_circumference	Hip_circumference.GIANT.2010.
HOMA-B	HOMA-B.MAGIC.2010.
HOMA-IR	HOMA-IR.MAGIC.2010.
ICV	ICV.ENIGMA.2015.
Infant_head_circumference	Infant_head_circumference.EGG.2010.
Inflammatory_Bowel_Disease_Euro	Inflammatory_Bowel_Disease_Euro.IIBDGC.2015.
Isoleucine	Isoleucine.Kettunen.2010.
LDL_cholesterol	LDL_cholesterol.GLGC.2010.
Leptin_adjBMI	Leptin_adjBMI.Kilpelainen.2010.
Leptin_not_adjBMI	Leptin_not_adjBMI.Kilpelainen.2010.
Leucine	Leucine.Kettunen.2010.
Lumbar_spine_bone_mineral_density	Lumbar_spine_bone_mineral_density.GEFOS.2010.
Lumbar_Spine_bone_mineral_density	Lumbar_Spine_bone_mineral_density.GEFOS.2010.
Lung_cancer	Lung_cancer.TRICL.2010.
Major_depressive_disorder	Major_depressive_disorder.PGC.2010.
Mean_Accumbens	Mean_Accumbens.ENIGMA.2015.
Mean_Caudate	Mean_Caudate.ENIGMA.2015.
Mean_diameter_for_HDL_particles	Mean_diameter_for_HDL_particles.Kettunen.2010.
Mean_diameter_for_LDL_particles	Mean_diameter_for_LDL_particles.Kettunen.2010.
Mean_diameter_for_VLDL_particles	Mean_diameter_for_VLDL_particles.Kettunen.2010.
Mean_Hippocampus	Mean_Hippocampus.ENIGMA.2015.
Mean_Pallidum	Mean_Pallidum.ENIGMA.2015.
Mean_Putamen	Mean_Putamen.ENIGMA.2015.
Mean_Thalamus	Mean_Thalamus.ENIGMA.2015.
Mono-unsaturated_fatty_acids	Mono-unsaturated_fatty_acids.Kettunen.2010.
Mothers_age_at_death	Mothers_age_at_death.UKB.2010.
Neo-conscientiousness	Neo-conscientiousness.The_Genetics_of_Personality_Consortium.2012.
Neo-openness_to_experience	Neo-openness_to_experience.The_Genetics_of_Personality_Consortium.2012.
Neuroticism	Neuroticism.SSGAC.2010.
Number_of_children_ever_born	Number_of_children_ever_born.SSGAC.2010.
Obesity_class_1	Obesity_class_1.GIANT.2013.
Obesity_class_2	Obesity_class_2.GIANT.2013.
Obesity_class_3	Obesity_class_3.GIANT.2013.
Omega-3_fatty_acids	Omega-3_fatty_acids.Kettunen.2010.
Omega-9_and_saturated_fatty_acids	Omega-9_and_saturated_fatty_acids.Kettunen.2010.
Overweight	Overweight.GIANT.2013.
Parents_age_at_death	Parents_age_at_death.UKB.2010.
Parkinsons_disease	Parkinsons_disease.dbGAP.2010.
PGC_cross-disorder_analysis	PGC_cross-disorder_analysis.PGC.2010.
Phenylalanine	Phenylalanine.Kettunen.2010.
Phospholipids_in_chylomicrons_and_largest_VLDL_particles	Phospholipids_in_chylomicrons_and_largest_VLDL_particles.Kettunen.2010.
Phospholipids_in_IDL	Phospholipids_in_IDL.Kettunen.2010.
Phospholipids_in_large_HDL	Phospholipids_in_large_HDL.Kettunen.2010.
Phospholipids_in_large_LDL	Phospholipids_in_large_LDL.Kettunen.2010.
Phospholipids_in_large_VLDL	Phospholipids_in_large_VLDL.Kettunen.2010.
Phospholipids_in_medium_HDL	Phospholipids_in_medium_HDL.Kettunen.2010.
Phospholipids_in_medium_LDL	Phospholipids_in_medium_LDL.Kettunen.2010.
Phospholipids_in_medium_VLDL	Phospholipids_in_medium_VLDL.Kettunen.2010.
Phospholipids_in_small_VLDL	Phospholipids_in_small_VLDL.Kettunen.2010.
Phospholipids_in_very_large_HDL	Phospholipids_in_very_large_HDL.Kettunen.2010.
Phospholipids_in_very_large_VLDL	Phospholipids_in_very_large_VLDL.Kettunen.2010.
Phospholipids_in_very_small_VLDL	Phospholipids_in_very_small_VLDL.Kettunen.2010.
primary_biliary_cirrhosis	primary_biliary_cirrhosis.Alkes.2010.
Ratio_of_bisallylic_groups_to_double_bonds	Ratio_of_bisallylic_groups_to_double_bonds.Kettunen.2010.
Ratio_of_bisallylic_groups_to_total_fatty_acids	Ratio_of_bisallylic_groups_to_total_fatty_acids.Kettunen.2010.
Rheumatoid_Arthritis	Rheumatoid_Arthritis.Okada.2010.
Schizophrenia	Schizophrenia.PGC.2010.
Serum_creatinine	Serum_creatinine.CKDGen.2015.
Serum_creatinine_non-diabetes	Serum_creatinine_non-diabetes.CKDGen.2015.
Serum_cystatin_c	Serum_cystatin_c.CKDGen.2015.
Serum_total_cholesterol	Serum_total_cholesterol.Kettunen.2010.
Serum_total_triglycerides	Serum_total_triglycerides.Kettunen.2010.
Sitting_height_ratio	Sitting_height_ratio.Chan.2010.
Sleep_duration	Sleep_duration.UKB.2010.
systemic_lupus_erythematosus	systemic_lupus_erythematosus.Alkes.2010.
Total_Cholesterol	Total_Cholesterol.GLGC.2010.
Total_cholesterol_in_HDL	Total_cholesterol_in_HDL.Kettunen.2010.
Total_cholesterol_in_IDL	Total_cholesterol_in_IDL.Kettunen.2010.
Total_cholesterol_in_large_HDL	Total_cholesterol_in_large_HDL.Kettunen.2010.
Total_cholesterol_in_large_LDL	Total_cholesterol_in_large_LDL.Kettunen.2010.
Total_cholesterol_in_large_VLDL	Total_cholesterol_in_large_VLDL.Kettunen.2010.
Total_cholesterol_in_LDL	Total_cholesterol_in_LDL.Kettunen.2010.
Total_cholesterol_in_medium_HDL	Total_cholesterol_in_medium_HDL.Kettunen.2010.
Total_cholesterol_in_medium_LDL	Total_cholesterol_in_medium_LDL.Kettunen.2010.
Total_cholesterol_in_medium_VLDL	Total_cholesterol_in_medium_VLDL.Kettunen.2010.
Total_cholesterol_in_small_LDL	Total_cholesterol_in_small_LDL.Kettunen.2010.
Total_cholesterol_in_small_VLDL	Total_cholesterol_in_small_VLDL.Kettunen.2010.
Total_cholesterol_in_very_large_HDL	Total_cholesterol_in_very_large_HDL.Kettunen.2010.
Total_lipids_in_chylomicrons_and_largest_VLDL_particles	Total_lipids_in_chylomicrons_and_largest_VLDL_particles.Kettunen.2010.
Total_lipids_in_IDL	Total_lipids_in_IDL.Kettunen.2010.
Total_lipids_in_large_HDL	Total_lipids_in_large_HDL.Kettunen.2010.
Total_lipids_in_large_LDL	Total_lipids_in_large_LDL.Kettunen.2010.
Total_lipids_in_large_VLDL	Total_lipids_in_large_VLDL.Kettunen.2010.
Total_lipids_in_medium_HDL	Total_lipids_in_medium_HDL.Kettunen.2010.
Total_lipids_in_medium_LDL	Total_lipids_in_medium_LDL.Kettunen.2010.
Total_lipids_in_medium_VLDL	Total_lipids_in_medium_VLDL.Kettunen.2010.
Total_lipids_in_small_HDL	Total_lipids_in_small_HDL.Kettunen.2010.
Total_lipids_in_small_LDL	Total_lipids_in_small_LDL.Kettunen.2010.
Total_lipids_in_small_VLDL	Total_lipids_in_small_VLDL.Kettunen.2010.
Total_lipids_in_very_large_HDL	Total_lipids_in_very_large_HDL.Kettunen.2010.
Total_lipids_in_very_large_VLDL	Total_lipids_in_very_large_VLDL.Kettunen.2010.
Total_lipids_in_very_small_VLDL	Total_lipids_in_very_small_VLDL.Kettunen.2010.
Transferrin	Transferrin.GIS.2010.
Triglycerides	Triglycerides.GLGC.2010.
Triglycerides_in_chylomicrons_and_largest_VLDL_particles	Triglycerides_in_chylomicrons_and_largest_VLDL_particles.Kettunen.2010.
Triglycerides_in_IDL	Triglycerides_in_IDL.Kettunen.2010.
Triglycerides_in_large_VLDL	Triglycerides_in_large_VLDL.Kettunen.2010.
Triglycerides_in_medium_VLDL	Triglycerides_in_medium_VLDL.Kettunen.2010.
Triglycerides_in_small_HDL	Triglycerides_in_small_HDL.Kettunen.2010.
Triglycerides_in_small_VLDL	Triglycerides_in_small_VLDL.Kettunen.2010.
Triglycerides_in_very_large_HDL	Triglycerides_in_very_large_HDL.Kettunen.2010.
Triglycerides_in_very_large_VLDL	Triglycerides_in_very_large_VLDL.Kettunen.2010.
Triglycerides_in_very_small_VLDL	Triglycerides_in_very_small_VLDL.Kettunen.2010.
Type_2_Diabetes	Type_2_Diabetes.diagram.2012.
Tyrosine	Tyrosine.Kettunen.2010.
Ulcerative_colitis	Ulcerative_colitis.IIBDGC.2015.
Urate	Urate.GUGC.2010.
Urinary_albumin-to-creatinine_ratio	Urinary_albumin-to-creatinine_ratio.CKDGen.2015.
Urinary_albumin-to-creatinine_ratio_non-diabetes	Urinary_albumin-to-creatinine_ratio_non-diabetes.CKDGen.2015.
Valine	Valine.Kettunen.2010.
Waist_circumference	Waist_circumference.GIANT.2010.
Waist-to-hip_ratio	Waist-to-hip_ratio.GIANT.2010.
Years_of_schooling	Years_of_schooling.SSGAC.2010.
Years_of_schooling_2016	Years_of_schooling_2016.SSGAC.2016.
Amyotrophic_lateral_sclerosis	Amyotrophic_lateral_sclerosis.Project_MinE.2010.
Difference_in_height_between_adolescence_and_adulthood_age_14	Difference_in_height_between_adolescence_and_adulthood_age_14.EGG.2010.
Subjective_well_being	Subjective_well_being.SSGAC.2010.
Anorexia_Nervosa	Anorexia_Nervosa.GCAN.2014.
