# Supplementary material for: Leveraging functional annotation to identify genes associated with complex diseases
Source: PLoS Comput Biol. 2020 Nov 2;16(11):e1008315. doi: 10.1371/journal.pcbi.1008315 (PMC7660930; doi:10.1371/journal.pcbi.1008315)
Supplement: S4 Table — This table shows the enrichment analysis results for all five methods, the p values were obtained using binomial test. (XLSX) [file pcbi.1008315.s013.xlsx]

## Sheet: S4 table
model	binomial p value	enrichment
elnt	0.17	1.11
elnt.annot	0.93	0.99
vb	0.76	0.96
vb.annot	0.77	0.94
T-GEN	0.038	1.15
