# Supplementary material for: Leveraging functional annotation to identify genes associated with complex diseases
Source: PLoS Comput Biol. 2020 Nov 2;16(11):e1008315. doi: 10.1371/journal.pcbi.1008315 (PMC7660930; doi:10.1371/journal.pcbi.1008315)
Supplement: S5 Table — This table shows the number of significant genes in the tissues with most-enriched heritability across different traits. (XLSX) [file pcbi.1008315.s014.xlsx]

## Sheet: S5 table
# of trait-associated genes only identified in heritability most-enriched tissues
trait	model	tissue	sig_num
18_2_linoleic_acid_LA	elnt	Liver	3
18_2_linoleic_acid_LA	elnt.annot	Liver	1
18_2_linoleic_acid_LA	vb	Liver	3
18_2_linoleic_acid_LA	vb.annot	Liver	1
18_2_linoleic_acid_LA	T-GEN	Liver	2
22_6_docosahexaenoic_acid	elnt	Artery_Aorta	2
22_6_docosahexaenoic_acid	elnt.annot	Artery_Aorta	2
22_6_docosahexaenoic_acid	vb	Artery_Aorta	0
22_6_docosahexaenoic_acid	vb.annot	Artery_Aorta	0
22_6_docosahexaenoic_acid	T-GEN	Artery_Aorta	1
2hr_glucose_adjusted_for_BMI	vb	Pancreas	0
2hr_glucose_adjusted_for_BMI	vb.annot	Pancreas	0
Acetate	elnt	Whole_Blood	0
Acetate	elnt.annot	Whole_Blood	0
Acetate	vb	Whole_Blood	0
Acetate	T-GEN	Whole_Blood	0
Acetoacetate	elnt	Artery_Aorta	0
Acetoacetate	elnt.annot	Artery_Aorta	1
Acetoacetate	vb	Artery_Aorta	0
Acetoacetate	T-GEN	Artery_Aorta	0
Adiponectin	elnt	Liver	0
Adiponectin	elnt.annot	Liver	0
Adiponectin	vb	Liver	1
Adiponectin	vb.annot	Liver	0
Adiponectin	T-GEN	Liver	4
Age_at_Menarche	elnt	Artery_Aorta	5
Age_at_Menarche	elnt.annot	Artery_Aorta	3
Age_at_Menarche	vb	Artery_Aorta	0
Age_at_Menarche	vb.annot	Artery_Aorta	0
Age_at_Menarche	T-GEN	Artery_Aorta	8
Age_at_Menopause	elnt	Whole_Blood	16
Age_at_Menopause	elnt.annot	Whole_Blood	16
Age_at_Menopause	vb	Whole_Blood	12
Age_at_Menopause	vb.annot	Whole_Blood	7
Age_at_Menopause	T-GEN	Whole_Blood	14
Age_of_first_birth	elnt	Breast_Mammary_Tissue	0
Age_of_first_birth	elnt.annot	Breast_Mammary_Tissue	0
Age_of_first_birth	vb	Breast_Mammary_Tissue	0
Age_of_first_birth	T-GEN	Breast_Mammary_Tissue	0
Alanine	elnt	Ovary	0
Alanine	elnt.annot	Ovary	0
Alanine	vb	Ovary	0
Alanine	vb.annot	Ovary	0
Alanine	T-GEN	Ovary	1
Albumin	elnt	Liver	0
Albumin	vb	Liver	0
Albumin	vb.annot	Liver	0
Albumin	T-GEN	Liver	0
Alzheimers_disease	elnt	Liver	9
Alzheimers_disease	elnt.annot	Liver	12
Alzheimers_disease	vb	Liver	7
Alzheimers_disease	vb.annot	Liver	9
Alzheimers_disease	T-GEN	Liver	8
Amyotrophic_lateral_sclerosis	elnt.annot	Whole_Blood	0
Amyotrophic_lateral_sclerosis	vb.annot	Whole_Blood	0
Apolipoprotein_A-I	elnt	Whole_Blood	0
Apolipoprotein_A-I	elnt.annot	Whole_Blood	0
Apolipoprotein_A-I	vb	Whole_Blood	1
Apolipoprotein_A-I	vb.annot	Whole_Blood	0
Apolipoprotein_A-I	T-GEN	Whole_Blood	1
Apolipoprotein_B	elnt	Liver	4
Apolipoprotein_B	elnt.annot	Liver	2
Apolipoprotein_B	vb	Liver	3
Apolipoprotein_B	vb.annot	Liver	3
Apolipoprotein_B	T-GEN	Liver	6
Asthma	elnt	Whole_Blood	1
Asthma	elnt.annot	Whole_Blood	2
Asthma	vb	Whole_Blood	2
Asthma	vb.annot	Whole_Blood	0
Asthma	T-GEN	Whole_Blood	1
Average_number_of_methylene_groups_per_a_double_bond	elnt	Adipose_Subcutaneous	0
Average_number_of_methylene_groups_per_a_double_bond	elnt	Adipose_Subcutaneous	0
Average_number_of_methylene_groups_per_a_double_bond	elnt.annot	Adipose_Subcutaneous	0
Average_number_of_methylene_groups_per_a_double_bond	elnt.annot	Adipose_Subcutaneous	0
Average_number_of_methylene_groups_per_a_double_bond	vb	Adipose_Subcutaneous	0
Average_number_of_methylene_groups_per_a_double_bond	vb	Adipose_Subcutaneous	0
Average_number_of_methylene_groups_per_a_double_bond	vb.annot	Adipose_Subcutaneous	0
Average_number_of_methylene_groups_per_a_double_bond	vb.annot	Adipose_Subcutaneous	0
Average_number_of_methylene_groups_per_a_double_bond	T-GEN	Adipose_Subcutaneous	0
Average_number_of_methylene_groups_per_a_double_bond	T-GEN	Adipose_Subcutaneous	0
Bipolar_disorder	elnt	Whole_Blood	0
Bipolar_disorder	elnt.annot	Whole_Blood	0
Bipolar_disorder	vb	Whole_Blood	0
Bipolar_disorder	vb.annot	Whole_Blood	0
Bipolar_disorder	T-GEN	Whole_Blood	1
Birth_weight	elnt	Ovary	0
Birth_weight	elnt.annot	Ovary	2
Birth_weight	vb	Ovary	3
Birth_weight	vb.annot	Ovary	2
Birth_weight	T-GEN	Ovary	1
Body_fat	elnt	Adipose_Subcutaneous	0
Body_fat	elnt	Adipose_Subcutaneous	0
Body_fat	elnt.annot	Adipose_Subcutaneous	0
Body_fat	elnt.annot	Adipose_Subcutaneous	0
Body_fat	vb	Adipose_Subcutaneous	0
Body_fat	vb	Adipose_Subcutaneous	0
Body_fat	vb.annot	Adipose_Subcutaneous	0
Body_fat	vb.annot	Adipose_Subcutaneous	0
Body_fat	T-GEN	Adipose_Subcutaneous	0
Body_fat	T-GEN	Adipose_Subcutaneous	0
Celiac_disease	elnt	Whole_Blood	1
Celiac_disease	elnt.annot	Whole_Blood	2
Celiac_disease	vb	Whole_Blood	1
Celiac_disease	vb.annot	Whole_Blood	0
Celiac_disease	T-GEN	Whole_Blood	0
Child_birth_length	elnt	Adipose_Subcutaneous	0
Child_birth_length	elnt	Adipose_Subcutaneous	0
Child_birth_length	elnt.annot	Adipose_Subcutaneous	0
Child_birth_length	elnt.annot	Adipose_Subcutaneous	0
Child_birth_length	vb.annot	Adipose_Subcutaneous	0
Child_birth_length	vb.annot	Adipose_Subcutaneous	0
Child_birth_length	T-GEN	Adipose_Subcutaneous	0
Child_birth_length	T-GEN	Adipose_Subcutaneous	0
Child_birth_weight	elnt	Artery_Aorta	0
Child_birth_weight	elnt.annot	Artery_Aorta	0
Child_birth_weight	vb	Artery_Aorta	0
Child_birth_weight	vb.annot	Artery_Aorta	0
Child_birth_weight	T-GEN	Artery_Aorta	0
Cholesterol_esters_in_large_HDL	elnt	Liver	2
Cholesterol_esters_in_large_HDL	elnt.annot	Liver	3
Cholesterol_esters_in_large_HDL	vb	Liver	5
Cholesterol_esters_in_large_HDL	vb.annot	Liver	2
Cholesterol_esters_in_large_HDL	T-GEN	Liver	2
Cholesterol_esters_in_large_LDL	elnt	Liver	7
Cholesterol_esters_in_large_LDL	elnt.annot	Liver	4
Cholesterol_esters_in_large_LDL	vb	Liver	2
Cholesterol_esters_in_large_LDL	vb.annot	Liver	5
Cholesterol_esters_in_large_LDL	T-GEN	Liver	9
Cholesterol_esters_in_large_VLDL	elnt	Pancreas	1
Cholesterol_esters_in_large_VLDL	elnt.annot	Pancreas	0
Cholesterol_esters_in_large_VLDL	vb	Pancreas	4
Cholesterol_esters_in_large_VLDL	vb.annot	Pancreas	1
Cholesterol_esters_in_large_VLDL	T-GEN	Pancreas	2
Cholesterol_esters_in_medium_HDL	elnt	Liver	0
Cholesterol_esters_in_medium_HDL	elnt.annot	Liver	0
Cholesterol_esters_in_medium_HDL	vb	Liver	1
Cholesterol_esters_in_medium_HDL	vb.annot	Liver	0
Cholesterol_esters_in_medium_HDL	T-GEN	Liver	0
Cholesterol_esters_in_medium_LDL	elnt	Liver	7
Cholesterol_esters_in_medium_LDL	elnt.annot	Liver	4
Cholesterol_esters_in_medium_LDL	vb	Liver	2
Cholesterol_esters_in_medium_LDL	vb.annot	Liver	5
Cholesterol_esters_in_medium_LDL	T-GEN	Liver	8
Cholesterol_esters_in_medium_VLDL	elnt	Ovary	2
Cholesterol_esters_in_medium_VLDL	elnt.annot	Ovary	1
Cholesterol_esters_in_medium_VLDL	vb	Ovary	2
Cholesterol_esters_in_medium_VLDL	vb.annot	Ovary	1
Cholesterol_esters_in_medium_VLDL	T-GEN	Ovary	3
Chronic_Kidney_Disease	elnt	Liver	2
Chronic_Kidney_Disease	elnt.annot	Liver	1
Chronic_Kidney_Disease	vb	Liver	2
Chronic_Kidney_Disease	vb.annot	Liver	0
Chronic_Kidney_Disease	T-GEN	Liver	1
Chronotype	elnt	Spleen	0
Chronotype	elnt.annot	Spleen	1
Chronotype	vb	Spleen	0
Chronotype	vb.annot	Spleen	1
Chronotype	T-GEN	Spleen	1
Citrate	elnt	Liver	1
Citrate	elnt.annot	Liver	1
Citrate	vb	Liver	1
Citrate	vb.annot	Liver	0
Citrate	T-GEN	Liver	0
College_completion	elnt	Whole_Blood	0
College_completion	elnt.annot	Whole_Blood	1
College_completion	vb	Whole_Blood	0
College_completion	vb.annot	Whole_Blood	0
College_completion	T-GEN	Whole_Blood	0
Concentration_of_chylomicrons_and_largest_VLDL_particles	elnt	Whole_Blood	2
Concentration_of_chylomicrons_and_largest_VLDL_particles	elnt.annot	Whole_Blood	0
Concentration_of_chylomicrons_and_largest_VLDL_particles	vb	Whole_Blood	0
Concentration_of_chylomicrons_and_largest_VLDL_particles	vb.annot	Whole_Blood	0
Concentration_of_chylomicrons_and_largest_VLDL_particles	T-GEN	Whole_Blood	0
Concentration_of_IDL_particles	elnt	Liver	7
Concentration_of_IDL_particles	elnt.annot	Liver	3
Concentration_of_IDL_particles	vb	Liver	3
Concentration_of_IDL_particles	vb.annot	Liver	5
Concentration_of_IDL_particles	T-GEN	Liver	8
Concentration_of_large_HDL_particles	elnt	Liver	1
Concentration_of_large_HDL_particles	elnt.annot	Liver	2
Concentration_of_large_HDL_particles	vb	Liver	5
Concentration_of_large_HDL_particles	vb.annot	Liver	1
Concentration_of_large_HDL_particles	T-GEN	Liver	3
Concentration_of_large_LDL_particles	elnt	Liver	7
Concentration_of_large_LDL_particles	elnt.annot	Liver	4
Concentration_of_large_LDL_particles	vb	Liver	3
Concentration_of_large_LDL_particles	vb.annot	Liver	5
Concentration_of_large_LDL_particles	T-GEN	Liver	9
Concentration_of_large_VLDL_particles	elnt	Liver	1
Concentration_of_large_VLDL_particles	elnt.annot	Liver	2
Concentration_of_large_VLDL_particles	vb	Liver	0
Concentration_of_large_VLDL_particles	vb.annot	Liver	0
Concentration_of_large_VLDL_particles	T-GEN	Liver	1
Concentration_of_medium_HDL_particles	elnt	Liver	0
Concentration_of_medium_HDL_particles	elnt.annot	Liver	1
Concentration_of_medium_HDL_particles	vb	Liver	1
Concentration_of_medium_HDL_particles	vb.annot	Liver	0
Concentration_of_medium_HDL_particles	T-GEN	Liver	0
Concentration_of_medium_LDL_particles	elnt	Liver	6
Concentration_of_medium_LDL_particles	elnt.annot	Liver	4
Concentration_of_medium_LDL_particles	vb	Liver	2
Concentration_of_medium_LDL_particles	vb.annot	Liver	5
Concentration_of_medium_LDL_particles	T-GEN	Liver	8
Concentration_of_medium_VLDL_particles	elnt	Liver	1
Concentration_of_medium_VLDL_particles	elnt.annot	Liver	1
Concentration_of_medium_VLDL_particles	vb	Liver	0
Concentration_of_medium_VLDL_particles	vb.annot	Liver	0
Concentration_of_medium_VLDL_particles	T-GEN	Liver	2
Concentration_of_small_LDL_particles	elnt	Liver	5
Concentration_of_small_LDL_particles	elnt.annot	Liver	2
Concentration_of_small_LDL_particles	vb	Liver	2
Concentration_of_small_LDL_particles	vb.annot	Liver	4
Concentration_of_small_LDL_particles	T-GEN	Liver	5
Concentration_of_small_VLDL_particles	elnt	Ovary	2
Concentration_of_small_VLDL_particles	elnt.annot	Ovary	0
Concentration_of_small_VLDL_particles	vb	Ovary	3
Concentration_of_small_VLDL_particles	vb.annot	Ovary	1
Concentration_of_small_VLDL_particles	T-GEN	Ovary	2
Concentration_of_very_large_VLDL_particles	elnt	Whole_Blood	3
Concentration_of_very_large_VLDL_particles	elnt.annot	Whole_Blood	1
Concentration_of_very_large_VLDL_particles	vb	Whole_Blood	0
Concentration_of_very_large_VLDL_particles	vb.annot	Whole_Blood	0
Concentration_of_very_large_VLDL_particles	T-GEN	Whole_Blood	0
Concentration_of_very_small_VLDL_particles	elnt	Liver	5
Concentration_of_very_small_VLDL_particles	elnt.annot	Liver	3
Concentration_of_very_small_VLDL_particles	vb	Liver	3
Concentration_of_very_small_VLDL_particles	vb.annot	Liver	0
Concentration_of_very_small_VLDL_particles	T-GEN	Liver	4
Coronary_artery_disease	elnt	Lung	6
Coronary_artery_disease	elnt.annot	Lung	5
Coronary_artery_disease	vb	Lung	4
Coronary_artery_disease	vb.annot	Lung	2
Coronary_artery_disease	T-GEN	Lung	8
Creatinine	elnt	Small_Intestine_Terminal_Ileum	4
Creatinine	elnt.annot	Small_Intestine_Terminal_Ileum	2
Creatinine	vb	Small_Intestine_Terminal_Ileum	2
Creatinine	vb.annot	Small_Intestine_Terminal_Ileum	0
Creatinine	T-GEN	Small_Intestine_Terminal_Ileum	1
Crohns_disease	elnt	Small_Intestine_Terminal_Ileum	13
Crohns_disease	elnt.annot	Small_Intestine_Terminal_Ileum	12
Crohns_disease	vb	Small_Intestine_Terminal_Ileum	15
Crohns_disease	vb.annot	Small_Intestine_Terminal_Ileum	9
Crohns_disease	T-GEN	Small_Intestine_Terminal_Ileum	9
Depressive_symptoms	elnt	Small_Intestine_Terminal_Ileum	0
Depressive_symptoms	elnt.annot	Small_Intestine_Terminal_Ileum	0
Depressive_symptoms	vb	Small_Intestine_Terminal_Ileum	0
Depressive_symptoms	T-GEN	Small_Intestine_Terminal_Ileum	0
Difference_in_height_between_adolescence_and_adulthood_age_14	elnt.annot	Muscle_Skeletal	0
Difference_in_height_between_adolescence_and_adulthood_age_14	vb	Muscle_Skeletal	0
Difference_in_height_between_adolescence_and_adulthood_age_14	vb.annot	Muscle_Skeletal	0
Difference_in_height_between_childhood_and_adulthood_age_8	elnt	Adipose_Visceral_Omentum	0
Difference_in_height_between_childhood_and_adulthood_age_8	elnt	Adipose_Visceral_Omentum	0
Difference_in_height_between_childhood_and_adulthood_age_8	elnt.annot	Adipose_Visceral_Omentum	0
Difference_in_height_between_childhood_and_adulthood_age_8	elnt.annot	Adipose_Visceral_Omentum	0
Difference_in_height_between_childhood_and_adulthood_age_8	vb	Adipose_Visceral_Omentum	0
Difference_in_height_between_childhood_and_adulthood_age_8	vb	Adipose_Visceral_Omentum	0
Difference_in_height_between_childhood_and_adulthood_age_8	vb.annot	Adipose_Visceral_Omentum	0
Difference_in_height_between_childhood_and_adulthood_age_8	vb.annot	Adipose_Visceral_Omentum	0
Difference_in_height_between_childhood_and_adulthood_age_8	T-GEN	Adipose_Visceral_Omentum	0
Difference_in_height_between_childhood_and_adulthood_age_8	T-GEN	Adipose_Visceral_Omentum	0
Eczema	elnt	Spleen	0
Eczema	elnt.annot	Spleen	1
Eczema	vb	Spleen	0
Eczema	vb.annot	Spleen	0
Eczema	T-GEN	Spleen	0
Extreme_bmi	elnt	Whole_Blood	1
Extreme_bmi	elnt.annot	Whole_Blood	1
Extreme_bmi	vb.annot	Whole_Blood	0
Extreme_bmi	T-GEN	Whole_Blood	0
Extreme_height	elnt	Ovary	5
Extreme_height	elnt.annot	Ovary	7
Extreme_height	vb	Ovary	8
Extreme_height	vb.annot	Ovary	3
Extreme_height	T-GEN	Ovary	7
Extreme_waist-to-hip_ratio	elnt	Adipose_Subcutaneous	0
Extreme_waist-to-hip_ratio	elnt	Adipose_Subcutaneous	0
Extreme_waist-to-hip_ratio	vb.annot	Adipose_Subcutaneous	0
Extreme_waist-to-hip_ratio	vb.annot	Adipose_Subcutaneous	0
Extreme_waist-to-hip_ratio	T-GEN	Adipose_Subcutaneous	0
Extreme_waist-to-hip_ratio	T-GEN	Adipose_Subcutaneous	0
Fasting_glucose_main_effect	elnt	Whole_Blood	0
Fasting_glucose_main_effect	elnt.annot	Whole_Blood	2
Fasting_glucose_main_effect	vb	Whole_Blood	3
Fasting_glucose_main_effect	vb.annot	Whole_Blood	2
Fasting_glucose_main_effect	T-GEN	Whole_Blood	7
Fasting_insulin_main_effect	elnt	Small_Intestine_Terminal_Ileum	0
Fasting_insulin_main_effect	elnt.annot	Small_Intestine_Terminal_Ileum	0
Fasting_insulin_main_effect	vb	Small_Intestine_Terminal_Ileum	0
Fasting_insulin_main_effect	T-GEN	Small_Intestine_Terminal_Ileum	1
Fathers_age_at_death	elnt	Small_Intestine_Terminal_Ileum	0
Fathers_age_at_death	vb	Small_Intestine_Terminal_Ileum	0
Fathers_age_at_death	T-GEN	Small_Intestine_Terminal_Ileum	0
Femoral_neck_bone_mineral_density	elnt	Colon_Sigmoid	3
Femoral_neck_bone_mineral_density	elnt.annot	Colon_Sigmoid	4
Femoral_neck_bone_mineral_density	vb	Colon_Sigmoid	0
Femoral_neck_bone_mineral_density	vb.annot	Colon_Sigmoid	0
Femoral_neck_bone_mineral_density	T-GEN	Colon_Sigmoid	1
Femoral_Neck_bone_mineral_density	elnt	Breast_Mammary_Tissue	1
Femoral_Neck_bone_mineral_density	elnt.annot	Breast_Mammary_Tissue	2
Femoral_Neck_bone_mineral_density	vb	Breast_Mammary_Tissue	0
Femoral_Neck_bone_mineral_density	vb.annot	Breast_Mammary_Tissue	1
Femoral_Neck_bone_mineral_density	T-GEN	Breast_Mammary_Tissue	1
Forearm_Bone_mineral_density	elnt	Adipose_Visceral_Omentum	0
Forearm_Bone_mineral_density	elnt	Adipose_Visceral_Omentum	0
Forearm_Bone_mineral_density	elnt.annot	Adipose_Visceral_Omentum	0
Forearm_Bone_mineral_density	elnt.annot	Adipose_Visceral_Omentum	0
Forearm_Bone_mineral_density	vb	Adipose_Visceral_Omentum	0
Forearm_Bone_mineral_density	vb	Adipose_Visceral_Omentum	0
Forearm_Bone_mineral_density	vb.annot	Adipose_Visceral_Omentum	0
Forearm_Bone_mineral_density	vb.annot	Adipose_Visceral_Omentum	0
Forearm_Bone_mineral_density	T-GEN	Adipose_Visceral_Omentum	0
Forearm_Bone_mineral_density	T-GEN	Adipose_Visceral_Omentum	0
Free_cholesterol	elnt	Liver	3
Free_cholesterol	elnt.annot	Liver	2
Free_cholesterol	vb	Liver	1
Free_cholesterol	vb.annot	Liver	0
Free_cholesterol	T-GEN	Liver	2
Free_cholesterol_in_IDL	elnt	Liver	8
Free_cholesterol_in_IDL	elnt.annot	Liver	6
Free_cholesterol_in_IDL	vb	Liver	4
Free_cholesterol_in_IDL	vb.annot	Liver	3
Free_cholesterol_in_IDL	T-GEN	Liver	9
Free_cholesterol_in_large_HDL	elnt	Pancreas	3
Free_cholesterol_in_large_HDL	elnt.annot	Pancreas	7
Free_cholesterol_in_large_HDL	vb	Pancreas	5
Free_cholesterol_in_large_HDL	vb.annot	Pancreas	2
Free_cholesterol_in_large_HDL	T-GEN	Pancreas	4
Free_cholesterol_in_large_LDL	elnt	Liver	8
Free_cholesterol_in_large_LDL	elnt.annot	Liver	6
Free_cholesterol_in_large_LDL	vb	Liver	4
Free_cholesterol_in_large_LDL	vb.annot	Liver	4
Free_cholesterol_in_large_LDL	T-GEN	Liver	10
Free_cholesterol_in_large_VLDL	elnt	Adipose_Subcutaneous	0
Free_cholesterol_in_large_VLDL	elnt	Adipose_Subcutaneous	0
Free_cholesterol_in_large_VLDL	elnt.annot	Adipose_Subcutaneous	0
Free_cholesterol_in_large_VLDL	elnt.annot	Adipose_Subcutaneous	0
Free_cholesterol_in_large_VLDL	vb	Adipose_Subcutaneous	0
Free_cholesterol_in_large_VLDL	vb	Adipose_Subcutaneous	0
Free_cholesterol_in_large_VLDL	vb.annot	Adipose_Subcutaneous	0
Free_cholesterol_in_large_VLDL	vb.annot	Adipose_Subcutaneous	0
Free_cholesterol_in_large_VLDL	T-GEN	Adipose_Subcutaneous	0
Free_cholesterol_in_large_VLDL	T-GEN	Adipose_Subcutaneous	0
Free_cholesterol_in_medium_HDL	elnt	Liver	0
Free_cholesterol_in_medium_HDL	elnt.annot	Liver	0
Free_cholesterol_in_medium_HDL	vb	Liver	1
Free_cholesterol_in_medium_HDL	vb.annot	Liver	0
Free_cholesterol_in_medium_HDL	T-GEN	Liver	0
Free_cholesterol_in_medium_VLDL	elnt	Adipose_Subcutaneous	0
Free_cholesterol_in_medium_VLDL	elnt	Adipose_Subcutaneous	0
Free_cholesterol_in_medium_VLDL	elnt.annot	Adipose_Subcutaneous	0
Free_cholesterol_in_medium_VLDL	elnt.annot	Adipose_Subcutaneous	0
Free_cholesterol_in_medium_VLDL	vb	Adipose_Subcutaneous	0
Free_cholesterol_in_medium_VLDL	vb	Adipose_Subcutaneous	0
Free_cholesterol_in_medium_VLDL	vb.annot	Adipose_Subcutaneous	0
Free_cholesterol_in_medium_VLDL	vb.annot	Adipose_Subcutaneous	0
Free_cholesterol_in_medium_VLDL	T-GEN	Adipose_Subcutaneous	0
Free_cholesterol_in_medium_VLDL	T-GEN	Adipose_Subcutaneous	0
Free_cholesterol_in_small_VLDL	elnt	Adipose_Subcutaneous	0
Free_cholesterol_in_small_VLDL	elnt	Adipose_Subcutaneous	0
Free_cholesterol_in_small_VLDL	elnt.annot	Adipose_Subcutaneous	0
Free_cholesterol_in_small_VLDL	elnt.annot	Adipose_Subcutaneous	0
Free_cholesterol_in_small_VLDL	vb	Adipose_Subcutaneous	0
Free_cholesterol_in_small_VLDL	vb	Adipose_Subcutaneous	0
Free_cholesterol_in_small_VLDL	vb.annot	Adipose_Subcutaneous	0
Free_cholesterol_in_small_VLDL	vb.annot	Adipose_Subcutaneous	0
Free_cholesterol_in_small_VLDL	T-GEN	Adipose_Subcutaneous	0
Free_cholesterol_in_small_VLDL	T-GEN	Adipose_Subcutaneous	0
Free_cholesterol_in_very_large_HDL	elnt	Pancreas	3
Free_cholesterol_in_very_large_HDL	elnt.annot	Pancreas	6
Free_cholesterol_in_very_large_HDL	vb	Pancreas	5
Free_cholesterol_in_very_large_HDL	vb.annot	Pancreas	2
Free_cholesterol_in_very_large_HDL	T-GEN	Pancreas	4
Free_cholesterol_to_esterified_cholesterol_ratio	elnt	Liver	5
Free_cholesterol_to_esterified_cholesterol_ratio	elnt.annot	Liver	3
Free_cholesterol_to_esterified_cholesterol_ratio	vb	Liver	2
Free_cholesterol_to_esterified_cholesterol_ratio	vb.annot	Liver	2
Free_cholesterol_to_esterified_cholesterol_ratio	T-GEN	Liver	4
Glucose	elnt	Breast_Mammary_Tissue	0
Glucose	elnt.annot	Breast_Mammary_Tissue	1
Glucose	T-GEN	Breast_Mammary_Tissue	0
Glutamine	elnt	Stomach	1
Glutamine	elnt.annot	Stomach	4
Glutamine	vb	Stomach	1
Glutamine	vb.annot	Stomach	1
Glutamine	T-GEN	Stomach	1
Glycoprotein_acetyls_mainly_a1-acid_glycoprotein	elnt	Liver	0
Glycoprotein_acetyls_mainly_a1-acid_glycoprotein	elnt.annot	Liver	0
Glycoprotein_acetyls_mainly_a1-acid_glycoprotein	vb	Liver	0
Glycoprotein_acetyls_mainly_a1-acid_glycoprotein	vb.annot	Liver	0
Glycoprotein_acetyls_mainly_a1-acid_glycoprotein	T-GEN	Liver	0
HbA1C	elnt	Heart_Left_Ventricle	1
HbA1C	elnt.annot	Heart_Left_Ventricle	2
HbA1C	vb	Heart_Left_Ventricle	1
HbA1C	vb.annot	Heart_Left_Ventricle	0
HbA1C	T-GEN	Heart_Left_Ventricle	3
HDL_cholesterol	elnt	Liver	13
HDL_cholesterol	elnt.annot	Liver	13
HDL_cholesterol	vb	Liver	11
HDL_cholesterol	vb.annot	Liver	7
HDL_cholesterol	T-GEN	Liver	21
Heart_rate	elnt	Artery_Aorta	5
Heart_rate	elnt.annot	Artery_Aorta	2
Heart_rate	vb	Artery_Aorta	0
Heart_rate	vb.annot	Artery_Aorta	0
Heart_rate	T-GEN	Artery_Aorta	3
Height_Females_at_age_10_and_males_at_age_12	elnt	Artery_Aorta	1
Height_Females_at_age_10_and_males_at_age_12	elnt.annot	Artery_Aorta	2
Height_Females_at_age_10_and_males_at_age_12	vb	Artery_Aorta	0
Height_Females_at_age_10_and_males_at_age_12	vb.annot	Artery_Aorta	0
Height_Females_at_age_10_and_males_at_age_12	T-GEN	Artery_Aorta	0
Hip_circumference	elnt	Whole_Blood	17
Hip_circumference	elnt.annot	Whole_Blood	9
Hip_circumference	vb	Whole_Blood	8
Hip_circumference	vb.annot	Whole_Blood	0
Hip_circumference	T-GEN	Whole_Blood	9
HOMA-B	elnt	Ovary	0
HOMA-B	elnt.annot	Ovary	0
HOMA-B	vb	Ovary	0
HOMA-B	vb.annot	Ovary	0
HOMA-B	T-GEN	Ovary	0
HOMA-IR	elnt.annot	Ovary	0
Infant_head_circumference	elnt	Whole_Blood	1
Infant_head_circumference	elnt.annot	Whole_Blood	0
Infant_head_circumference	vb	Whole_Blood	1
Infant_head_circumference	T-GEN	Whole_Blood	0
Inflammatory_Bowel_Disease_Euro	elnt	Small_Intestine_Terminal_Ileum	15
Inflammatory_Bowel_Disease_Euro	elnt.annot	Small_Intestine_Terminal_Ileum	12
Inflammatory_Bowel_Disease_Euro	vb	Small_Intestine_Terminal_Ileum	14
Inflammatory_Bowel_Disease_Euro	vb.annot	Small_Intestine_Terminal_Ileum	11
Inflammatory_Bowel_Disease_Euro	T-GEN	Small_Intestine_Terminal_Ileum	9
LDL_cholesterol	elnt	Liver	13
LDL_cholesterol	elnt.annot	Liver	13
LDL_cholesterol	vb	Liver	11
LDL_cholesterol	vb.annot	Liver	7
LDL_cholesterol	T-GEN	Liver	21
Leptin_adjBMI	elnt	Ovary	0
Leptin_adjBMI	elnt.annot	Ovary	0
Leptin_adjBMI	vb	Ovary	0
Leptin_adjBMI	T-GEN	Ovary	0
Lumbar_spine_bone_mineral_density	elnt	Whole_Blood	2
Lumbar_spine_bone_mineral_density	elnt.annot	Whole_Blood	5
Lumbar_spine_bone_mineral_density	vb	Whole_Blood	1
Lumbar_spine_bone_mineral_density	vb.annot	Whole_Blood	6
Lumbar_spine_bone_mineral_density	T-GEN	Whole_Blood	3
Lumbar_Spine_bone_mineral_density	elnt	Whole_Blood	2
Lumbar_Spine_bone_mineral_density	elnt.annot	Whole_Blood	5
Lumbar_Spine_bone_mineral_density	vb	Whole_Blood	1
Lumbar_Spine_bone_mineral_density	vb.annot	Whole_Blood	6
Lumbar_Spine_bone_mineral_density	T-GEN	Whole_Blood	3
Lung_cancer	elnt	Whole_Blood	0
Lung_cancer	elnt.annot	Whole_Blood	2
Lung_cancer	vb	Whole_Blood	1
Lung_cancer	vb.annot	Whole_Blood	0
Lung_cancer	T-GEN	Whole_Blood	1
Mean_diameter_for_HDL_particles	elnt	Ovary	1
Mean_diameter_for_HDL_particles	elnt.annot	Ovary	3
Mean_diameter_for_HDL_particles	vb	Ovary	7
Mean_diameter_for_HDL_particles	vb.annot	Ovary	0
Mean_diameter_for_HDL_particles	T-GEN	Ovary	5
Mean_diameter_for_LDL_particles	elnt	Whole_Blood	1
Mean_diameter_for_LDL_particles	elnt.annot	Whole_Blood	1
Mean_diameter_for_LDL_particles	vb	Whole_Blood	1
Mean_diameter_for_LDL_particles	vb.annot	Whole_Blood	0
Mean_diameter_for_LDL_particles	T-GEN	Whole_Blood	0
Mean_diameter_for_VLDL_particles	elnt	Pancreas	0
Mean_diameter_for_VLDL_particles	elnt.annot	Pancreas	1
Mean_diameter_for_VLDL_particles	vb	Pancreas	4
Mean_diameter_for_VLDL_particles	vb.annot	Pancreas	1
Mean_diameter_for_VLDL_particles	T-GEN	Pancreas	5
Mean_Hippocampus	elnt	Heart_Left_Ventricle	0
Mean_Hippocampus	elnt.annot	Heart_Left_Ventricle	0
Mean_Hippocampus	vb	Heart_Left_Ventricle	0
Mean_Hippocampus	vb.annot	Heart_Left_Ventricle	0
Mean_Hippocampus	T-GEN	Heart_Left_Ventricle	0
Mean_Putamen	elnt	Small_Intestine_Terminal_Ileum	0
Mean_Putamen	elnt.annot	Small_Intestine_Terminal_Ileum	0
Mean_Putamen	vb	Small_Intestine_Terminal_Ileum	0
Mean_Putamen	T-GEN	Small_Intestine_Terminal_Ileum	0
Mean_Thalamus	elnt	Small_Intestine_Terminal_Ileum	0
Mean_Thalamus	vb	Small_Intestine_Terminal_Ileum	0
Mean_Thalamus	T-GEN	Small_Intestine_Terminal_Ileum	0
Mothers_age_at_death	elnt	Small_Intestine_Terminal_Ileum	0
Mothers_age_at_death	elnt.annot	Small_Intestine_Terminal_Ileum	0
Mothers_age_at_death	vb	Small_Intestine_Terminal_Ileum	0
Mothers_age_at_death	T-GEN	Small_Intestine_Terminal_Ileum	0
Neo-openness_to_experience	elnt.annot	Artery_Aorta	0
Neo-openness_to_experience	vb.annot	Artery_Aorta	0
Neuroticism	elnt	Adipose_Subcutaneous	0
Neuroticism	elnt	Adipose_Subcutaneous	0
Neuroticism	vb	Adipose_Subcutaneous	0
Neuroticism	vb	Adipose_Subcutaneous	0
Neuroticism	vb.annot	Adipose_Subcutaneous	0
Neuroticism	vb.annot	Adipose_Subcutaneous	0
Neuroticism	T-GEN	Adipose_Subcutaneous	0
Neuroticism	T-GEN	Adipose_Subcutaneous	0
Number_of_children_ever_born	elnt	Breast_Mammary_Tissue	0
Number_of_children_ever_born	elnt.annot	Breast_Mammary_Tissue	0
Number_of_children_ever_born	vb	Breast_Mammary_Tissue	0
Obesity_class_1	elnt	Whole_Blood	6
Obesity_class_1	elnt.annot	Whole_Blood	5
Obesity_class_1	vb	Whole_Blood	2
Obesity_class_1	vb.annot	Whole_Blood	0
Obesity_class_1	T-GEN	Whole_Blood	2
Obesity_class_2	elnt	Whole_Blood	1
Obesity_class_2	elnt.annot	Whole_Blood	1
Obesity_class_2	vb	Whole_Blood	0
Obesity_class_2	vb.annot	Whole_Blood	0
Obesity_class_2	T-GEN	Whole_Blood	0
Overweight	elnt	Whole_Blood	8
Overweight	elnt.annot	Whole_Blood	5
Overweight	vb	Whole_Blood	2
Overweight	vb.annot	Whole_Blood	0
Overweight	T-GEN	Whole_Blood	2
Parkinsons_disease	elnt	Whole_Blood	0
Parkinsons_disease	elnt.annot	Whole_Blood	2
Parkinsons_disease	vb	Whole_Blood	0
Parkinsons_disease	vb.annot	Whole_Blood	1
Parkinsons_disease	T-GEN	Whole_Blood	0
PGC_cross-disorder_analysis	elnt	Muscle_Skeletal	0
PGC_cross-disorder_analysis	elnt.annot	Muscle_Skeletal	1
PGC_cross-disorder_analysis	vb	Muscle_Skeletal	0
PGC_cross-disorder_analysis	vb.annot	Muscle_Skeletal	1
PGC_cross-disorder_analysis	T-GEN	Muscle_Skeletal	0
Phenylalanine	elnt	Breast_Mammary_Tissue	0
Phenylalanine	elnt.annot	Breast_Mammary_Tissue	0
Phenylalanine	vb	Breast_Mammary_Tissue	0
Phenylalanine	vb.annot	Breast_Mammary_Tissue	0
Phenylalanine	T-GEN	Breast_Mammary_Tissue	0
Phospholipids_in_chylomicrons_and_largest_VLDL_particles	elnt	Liver	1
Phospholipids_in_chylomicrons_and_largest_VLDL_particles	elnt.annot	Liver	0
Phospholipids_in_chylomicrons_and_largest_VLDL_particles	vb	Liver	0
Phospholipids_in_chylomicrons_and_largest_VLDL_particles	vb.annot	Liver	0
Phospholipids_in_chylomicrons_and_largest_VLDL_particles	T-GEN	Liver	0
Phospholipids_in_IDL	elnt	Liver	7
Phospholipids_in_IDL	elnt.annot	Liver	4
Phospholipids_in_IDL	vb	Liver	4
Phospholipids_in_IDL	vb.annot	Liver	3
Phospholipids_in_IDL	T-GEN	Liver	9
Phospholipids_in_large_HDL	elnt	Liver	1
Phospholipids_in_large_HDL	elnt.annot	Liver	2
Phospholipids_in_large_HDL	vb	Liver	5
Phospholipids_in_large_HDL	vb.annot	Liver	1
Phospholipids_in_large_HDL	T-GEN	Liver	3
Phospholipids_in_large_LDL	elnt	Liver	7
Phospholipids_in_large_LDL	elnt.annot	Liver	6
Phospholipids_in_large_LDL	vb	Liver	4
Phospholipids_in_large_LDL	vb.annot	Liver	3
Phospholipids_in_large_LDL	T-GEN	Liver	8
Phospholipids_in_large_VLDL	elnt	Adipose_Subcutaneous	0
Phospholipids_in_large_VLDL	elnt	Adipose_Subcutaneous	0
Phospholipids_in_large_VLDL	elnt.annot	Adipose_Subcutaneous	0
Phospholipids_in_large_VLDL	elnt.annot	Adipose_Subcutaneous	0
Phospholipids_in_large_VLDL	vb	Adipose_Subcutaneous	0
Phospholipids_in_large_VLDL	vb	Adipose_Subcutaneous	0
Phospholipids_in_large_VLDL	vb.annot	Adipose_Subcutaneous	0
Phospholipids_in_large_VLDL	vb.annot	Adipose_Subcutaneous	0
Phospholipids_in_large_VLDL	T-GEN	Adipose_Subcutaneous	0
Phospholipids_in_large_VLDL	T-GEN	Adipose_Subcutaneous	0
Phospholipids_in_medium_HDL	elnt	Liver	2
Phospholipids_in_medium_HDL	elnt.annot	Liver	1
Phospholipids_in_medium_HDL	vb	Liver	1
Phospholipids_in_medium_HDL	vb.annot	Liver	0
Phospholipids_in_medium_HDL	T-GEN	Liver	0
Phospholipids_in_medium_LDL	elnt	Liver	6
Phospholipids_in_medium_LDL	elnt.annot	Liver	3
Phospholipids_in_medium_LDL	vb	Liver	3
Phospholipids_in_medium_LDL	vb.annot	Liver	3
Phospholipids_in_medium_LDL	T-GEN	Liver	7
Phospholipids_in_medium_VLDL	elnt	Liver	1
Phospholipids_in_medium_VLDL	elnt.annot	Liver	1
Phospholipids_in_medium_VLDL	vb	Liver	0
Phospholipids_in_medium_VLDL	vb.annot	Liver	0
Phospholipids_in_medium_VLDL	T-GEN	Liver	2
Phospholipids_in_small_VLDL	elnt	Liver	2
Phospholipids_in_small_VLDL	elnt.annot	Liver	0
Phospholipids_in_small_VLDL	vb	Liver	0
Phospholipids_in_small_VLDL	vb.annot	Liver	0
Phospholipids_in_small_VLDL	T-GEN	Liver	1
Phospholipids_in_very_large_HDL	elnt	Pancreas	3
Phospholipids_in_very_large_HDL	elnt.annot	Pancreas	7
Phospholipids_in_very_large_HDL	vb	Pancreas	4
Phospholipids_in_very_large_HDL	vb.annot	Pancreas	2
Phospholipids_in_very_large_HDL	T-GEN	Pancreas	3
Phospholipids_in_very_large_VLDL	elnt	Whole_Blood	3
Phospholipids_in_very_large_VLDL	elnt.annot	Whole_Blood	1
Phospholipids_in_very_large_VLDL	vb	Whole_Blood	2
Phospholipids_in_very_large_VLDL	vb.annot	Whole_Blood	1
Phospholipids_in_very_large_VLDL	T-GEN	Whole_Blood	3
Phospholipids_in_very_small_VLDL	elnt	Liver	7
Phospholipids_in_very_small_VLDL	elnt.annot	Liver	3
Phospholipids_in_very_small_VLDL	vb	Liver	3
Phospholipids_in_very_small_VLDL	vb.annot	Liver	0
Phospholipids_in_very_small_VLDL	T-GEN	Liver	7
primary_biliary_cirrhosis	elnt	Whole_Blood	5
primary_biliary_cirrhosis	elnt.annot	Whole_Blood	12
primary_biliary_cirrhosis	vb	Whole_Blood	13
primary_biliary_cirrhosis	vb.annot	Whole_Blood	1
primary_biliary_cirrhosis	T-GEN	Whole_Blood	9
Ratio_of_bisallylic_groups_to_double_bonds	elnt	Adipose_Subcutaneous	0
Ratio_of_bisallylic_groups_to_double_bonds	elnt	Adipose_Subcutaneous	0
Ratio_of_bisallylic_groups_to_double_bonds	elnt.annot	Adipose_Subcutaneous	0
Ratio_of_bisallylic_groups_to_double_bonds	elnt.annot	Adipose_Subcutaneous	0
Ratio_of_bisallylic_groups_to_double_bonds	vb	Adipose_Subcutaneous	0
Ratio_of_bisallylic_groups_to_double_bonds	vb	Adipose_Subcutaneous	0
Ratio_of_bisallylic_groups_to_double_bonds	vb.annot	Adipose_Subcutaneous	0
Ratio_of_bisallylic_groups_to_double_bonds	vb.annot	Adipose_Subcutaneous	0
Ratio_of_bisallylic_groups_to_double_bonds	T-GEN	Adipose_Subcutaneous	0
Ratio_of_bisallylic_groups_to_double_bonds	T-GEN	Adipose_Subcutaneous	0
Ratio_of_bisallylic_groups_to_total_fatty_acids	elnt	Adipose_Subcutaneous	0
Ratio_of_bisallylic_groups_to_total_fatty_acids	elnt	Adipose_Subcutaneous	0
Ratio_of_bisallylic_groups_to_total_fatty_acids	elnt.annot	Adipose_Subcutaneous	0
Ratio_of_bisallylic_groups_to_total_fatty_acids	elnt.annot	Adipose_Subcutaneous	0
Ratio_of_bisallylic_groups_to_total_fatty_acids	vb	Adipose_Subcutaneous	0
Ratio_of_bisallylic_groups_to_total_fatty_acids	vb	Adipose_Subcutaneous	0
Ratio_of_bisallylic_groups_to_total_fatty_acids	vb.annot	Adipose_Subcutaneous	0
Ratio_of_bisallylic_groups_to_total_fatty_acids	vb.annot	Adipose_Subcutaneous	0
Ratio_of_bisallylic_groups_to_total_fatty_acids	T-GEN	Adipose_Subcutaneous	0
Ratio_of_bisallylic_groups_to_total_fatty_acids	T-GEN	Adipose_Subcutaneous	0
Rheumatoid_Arthritis	elnt	Colon_Sigmoid	24
Rheumatoid_Arthritis	elnt.annot	Colon_Sigmoid	18
Rheumatoid_Arthritis	vb	Colon_Sigmoid	0
Rheumatoid_Arthritis	vb.annot	Colon_Sigmoid	0
Rheumatoid_Arthritis	T-GEN	Colon_Sigmoid	52
Schizophrenia	elnt	Whole_Blood	16
Schizophrenia	elnt.annot	Whole_Blood	21
Schizophrenia	vb	Whole_Blood	22
Schizophrenia	vb.annot	Whole_Blood	9
Schizophrenia	T-GEN	Whole_Blood	22
Serum_creatinine	elnt	Adipose_Visceral_Omentum	0
Serum_creatinine	elnt	Adipose_Visceral_Omentum	0
Serum_creatinine	vb	Adipose_Visceral_Omentum	0
Serum_creatinine	vb	Adipose_Visceral_Omentum	0
Serum_creatinine	vb.annot	Adipose_Visceral_Omentum	0
Serum_creatinine	vb.annot	Adipose_Visceral_Omentum	0
Serum_creatinine	T-GEN	Adipose_Visceral_Omentum	0
Serum_creatinine	T-GEN	Adipose_Visceral_Omentum	0
Serum_creatinine_non-diabetes	elnt	Liver	5
Serum_creatinine_non-diabetes	elnt.annot	Liver	6
Serum_creatinine_non-diabetes	vb	Liver	7
Serum_creatinine_non-diabetes	vb.annot	Liver	5
Serum_creatinine_non-diabetes	T-GEN	Liver	7
Serum_cystatin_c	elnt	Adipose_Subcutaneous	0
Serum_cystatin_c	elnt	Adipose_Subcutaneous	0
Serum_cystatin_c	elnt.annot	Adipose_Subcutaneous	0
Serum_cystatin_c	elnt.annot	Adipose_Subcutaneous	0
Serum_cystatin_c	vb	Adipose_Subcutaneous	0
Serum_cystatin_c	vb	Adipose_Subcutaneous	0
Serum_cystatin_c	vb.annot	Adipose_Subcutaneous	0
Serum_cystatin_c	vb.annot	Adipose_Subcutaneous	0
Serum_cystatin_c	T-GEN	Adipose_Subcutaneous	0
Serum_cystatin_c	T-GEN	Adipose_Subcutaneous	0
Serum_total_cholesterol	elnt	Liver	7
Serum_total_cholesterol	elnt.annot	Liver	3
Serum_total_cholesterol	vb	Liver	3
Serum_total_cholesterol	vb.annot	Liver	3
Serum_total_cholesterol	T-GEN	Liver	6
Serum_total_triglycerides	elnt	Liver	1
Serum_total_triglycerides	elnt.annot	Liver	1
Serum_total_triglycerides	vb	Liver	0
Serum_total_triglycerides	vb.annot	Liver	0
Serum_total_triglycerides	T-GEN	Liver	3
Sitting_height_ratio	elnt	Artery_Aorta	1
Sitting_height_ratio	elnt.annot	Artery_Aorta	0
Sitting_height_ratio	vb	Artery_Aorta	0
Sitting_height_ratio	vb.annot	Artery_Aorta	0
Sitting_height_ratio	T-GEN	Artery_Aorta	1
Sleep_duration	elnt	Pancreas	0
Sleep_duration	elnt.annot	Pancreas	0
Sleep_duration	vb	Pancreas	0
Sleep_duration	T-GEN	Pancreas	0
systemic_lupus_erythematosus	elnt	Cells_EBV-transformed_lymphocytes	5
systemic_lupus_erythematosus	elnt.annot	Cells_EBV-transformed_lymphocytes	5
systemic_lupus_erythematosus	vb	Cells_EBV-transformed_lymphocytes	3
systemic_lupus_erythematosus	vb.annot	Cells_EBV-transformed_lymphocytes	4
systemic_lupus_erythematosus	T-GEN	Cells_EBV-transformed_lymphocytes	3
Total_Cholesterol	elnt	Liver	31
Total_Cholesterol	elnt.annot	Liver	27
Total_Cholesterol	vb	Liver	28
Total_Cholesterol	vb.annot	Liver	14
Total_Cholesterol	T-GEN	Liver	35
Total_cholesterol_in_HDL	elnt	Pancreas	2
Total_cholesterol_in_HDL	elnt.annot	Pancreas	4
Total_cholesterol_in_HDL	vb	Pancreas	3
Total_cholesterol_in_HDL	vb.annot	Pancreas	1
Total_cholesterol_in_HDL	T-GEN	Pancreas	4
Total_cholesterol_in_IDL	elnt	Liver	8
Total_cholesterol_in_IDL	elnt.annot	Liver	4
Total_cholesterol_in_IDL	vb	Liver	2
Total_cholesterol_in_IDL	vb.annot	Liver	5
Total_cholesterol_in_IDL	T-GEN	Liver	9
Total_cholesterol_in_large_HDL	elnt	Pancreas	3
Total_cholesterol_in_large_HDL	elnt.annot	Pancreas	6
Total_cholesterol_in_large_HDL	vb	Pancreas	4
Total_cholesterol_in_large_HDL	vb.annot	Pancreas	1
Total_cholesterol_in_large_HDL	T-GEN	Pancreas	6
Total_cholesterol_in_large_LDL	elnt	Liver	7
Total_cholesterol_in_large_LDL	elnt.annot	Liver	4
Total_cholesterol_in_large_LDL	vb	Liver	5
Total_cholesterol_in_large_LDL	vb.annot	Liver	3
Total_cholesterol_in_large_LDL	T-GEN	Liver	9
Total_cholesterol_in_large_VLDL	elnt	Whole_Blood	1
Total_cholesterol_in_large_VLDL	elnt.annot	Whole_Blood	0
Total_cholesterol_in_large_VLDL	vb	Whole_Blood	3
Total_cholesterol_in_large_VLDL	vb.annot	Whole_Blood	1
Total_cholesterol_in_large_VLDL	T-GEN	Whole_Blood	3
Total_cholesterol_in_LDL	elnt	Liver	8
Total_cholesterol_in_LDL	elnt.annot	Liver	5
Total_cholesterol_in_LDL	vb	Liver	4
Total_cholesterol_in_LDL	vb.annot	Liver	3
Total_cholesterol_in_LDL	T-GEN	Liver	9
Total_cholesterol_in_medium_HDL	elnt	Pancreas	0
Total_cholesterol_in_medium_HDL	elnt.annot	Pancreas	2
Total_cholesterol_in_medium_HDL	vb	Pancreas	1
Total_cholesterol_in_medium_HDL	vb.annot	Pancreas	0
Total_cholesterol_in_medium_HDL	T-GEN	Pancreas	2
Total_cholesterol_in_medium_LDL	elnt	Liver	9
Total_cholesterol_in_medium_LDL	elnt.annot	Liver	5
Total_cholesterol_in_medium_LDL	vb	Liver	4
Total_cholesterol_in_medium_LDL	vb.annot	Liver	3
Total_cholesterol_in_medium_LDL	T-GEN	Liver	8
Total_cholesterol_in_medium_VLDL	elnt	Ovary	2
Total_cholesterol_in_medium_VLDL	elnt.annot	Ovary	2
Total_cholesterol_in_medium_VLDL	vb	Ovary	3
Total_cholesterol_in_medium_VLDL	vb.annot	Ovary	2
Total_cholesterol_in_medium_VLDL	T-GEN	Ovary	5
Total_cholesterol_in_small_LDL	elnt	Liver	7
Total_cholesterol_in_small_LDL	elnt.annot	Liver	4
Total_cholesterol_in_small_LDL	vb	Liver	3
Total_cholesterol_in_small_LDL	vb.annot	Liver	3
Total_cholesterol_in_small_LDL	T-GEN	Liver	6
Total_cholesterol_in_small_VLDL	elnt	Liver	3
Total_cholesterol_in_small_VLDL	elnt.annot	Liver	1
Total_cholesterol_in_small_VLDL	vb	Liver	0
Total_cholesterol_in_small_VLDL	vb.annot	Liver	0
Total_cholesterol_in_small_VLDL	T-GEN	Liver	2
Total_cholesterol_in_very_large_HDL	elnt	Breast_Mammary_Tissue	1
Total_cholesterol_in_very_large_HDL	elnt.annot	Breast_Mammary_Tissue	1
Total_cholesterol_in_very_large_HDL	vb	Breast_Mammary_Tissue	1
Total_cholesterol_in_very_large_HDL	vb.annot	Breast_Mammary_Tissue	0
Total_cholesterol_in_very_large_HDL	T-GEN	Breast_Mammary_Tissue	2
Total_lipids_in_chylomicrons_and_largest_VLDL_particles	elnt	Liver	1
Total_lipids_in_chylomicrons_and_largest_VLDL_particles	elnt.annot	Liver	0
Total_lipids_in_chylomicrons_and_largest_VLDL_particles	vb	Liver	0
Total_lipids_in_chylomicrons_and_largest_VLDL_particles	vb.annot	Liver	0
Total_lipids_in_chylomicrons_and_largest_VLDL_particles	T-GEN	Liver	0
Total_lipids_in_IDL	elnt	Liver	7
Total_lipids_in_IDL	elnt.annot	Liver	3
Total_lipids_in_IDL	vb	Liver	2
Total_lipids_in_IDL	vb.annot	Liver	5
Total_lipids_in_IDL	T-GEN	Liver	8
Total_lipids_in_large_HDL	elnt	Liver	1
Total_lipids_in_large_HDL	elnt.annot	Liver	3
Total_lipids_in_large_HDL	vb	Liver	5
Total_lipids_in_large_HDL	vb.annot	Liver	1
Total_lipids_in_large_HDL	T-GEN	Liver	3
Total_lipids_in_large_LDL	elnt	Liver	6
Total_lipids_in_large_LDL	elnt.annot	Liver	3
Total_lipids_in_large_LDL	vb	Liver	3
Total_lipids_in_large_LDL	vb.annot	Liver	5
Total_lipids_in_large_LDL	T-GEN	Liver	9
Total_lipids_in_large_VLDL	elnt	Liver	1
Total_lipids_in_large_VLDL	elnt.annot	Liver	0
Total_lipids_in_large_VLDL	vb	Liver	0
Total_lipids_in_large_VLDL	vb.annot	Liver	0
Total_lipids_in_large_VLDL	T-GEN	Liver	1
Total_lipids_in_medium_HDL	elnt	Liver	0
Total_lipids_in_medium_HDL	elnt.annot	Liver	0
Total_lipids_in_medium_HDL	vb	Liver	2
Total_lipids_in_medium_HDL	vb.annot	Liver	0
Total_lipids_in_medium_HDL	T-GEN	Liver	0
Total_lipids_in_medium_LDL	elnt	Liver	7
Total_lipids_in_medium_LDL	elnt.annot	Liver	4
Total_lipids_in_medium_LDL	vb	Liver	2
Total_lipids_in_medium_LDL	vb.annot	Liver	5
Total_lipids_in_medium_LDL	T-GEN	Liver	7
Total_lipids_in_medium_VLDL	elnt	Ovary	1
Total_lipids_in_medium_VLDL	elnt.annot	Ovary	1
Total_lipids_in_medium_VLDL	vb	Ovary	2
Total_lipids_in_medium_VLDL	vb.annot	Ovary	0
Total_lipids_in_medium_VLDL	T-GEN	Ovary	3
Total_lipids_in_small_HDL	elnt	Ovary	1
Total_lipids_in_small_HDL	elnt.annot	Ovary	0
Total_lipids_in_small_HDL	vb	Ovary	1
Total_lipids_in_small_HDL	vb.annot	Ovary	0
Total_lipids_in_small_HDL	T-GEN	Ovary	1
Total_lipids_in_small_LDL	elnt	Liver	5
Total_lipids_in_small_LDL	elnt.annot	Liver	3
Total_lipids_in_small_LDL	vb	Liver	2
Total_lipids_in_small_LDL	vb.annot	Liver	4
Total_lipids_in_small_LDL	T-GEN	Liver	6
Total_lipids_in_small_VLDL	elnt	Ovary	2
Total_lipids_in_small_VLDL	elnt.annot	Ovary	1
Total_lipids_in_small_VLDL	vb	Ovary	3
Total_lipids_in_small_VLDL	vb.annot	Ovary	1
Total_lipids_in_small_VLDL	T-GEN	Ovary	2
Total_lipids_in_very_large_HDL	elnt	Esophagus_Mucosa	30
Total_lipids_in_very_large_HDL	elnt	Esophagus_Mucosa	30
Total_lipids_in_very_large_HDL	elnt	Esophagus_Mucosa	30
Total_lipids_in_very_large_HDL	elnt.annot	Esophagus_Mucosa	45
Total_lipids_in_very_large_HDL	elnt.annot	Esophagus_Mucosa	45
Total_lipids_in_very_large_HDL	elnt.annot	Esophagus_Mucosa	45
Total_lipids_in_very_large_HDL	vb	Esophagus_Mucosa	42
Total_lipids_in_very_large_HDL	vb	Esophagus_Mucosa	42
Total_lipids_in_very_large_HDL	vb	Esophagus_Mucosa	42
Total_lipids_in_very_large_HDL	vb.annot	Esophagus_Mucosa	39
Total_lipids_in_very_large_HDL	vb.annot	Esophagus_Mucosa	39
Total_lipids_in_very_large_HDL	vb.annot	Esophagus_Mucosa	39
Total_lipids_in_very_large_HDL	T-GEN	Esophagus_Mucosa	30
Total_lipids_in_very_large_HDL	T-GEN	Esophagus_Mucosa	30
Total_lipids_in_very_large_HDL	T-GEN	Esophagus_Mucosa	30
Total_lipids_in_very_large_VLDL	elnt	Whole_Blood	3
Total_lipids_in_very_large_VLDL	elnt.annot	Whole_Blood	0
Total_lipids_in_very_large_VLDL	vb	Whole_Blood	0
Total_lipids_in_very_large_VLDL	vb.annot	Whole_Blood	0
Total_lipids_in_very_large_VLDL	T-GEN	Whole_Blood	0
Total_lipids_in_very_small_VLDL	elnt	Liver	6
Total_lipids_in_very_small_VLDL	elnt.annot	Liver	4
Total_lipids_in_very_small_VLDL	vb	Liver	2
Total_lipids_in_very_small_VLDL	vb.annot	Liver	0
Total_lipids_in_very_small_VLDL	T-GEN	Liver	4
Transferrin	elnt	Small_Intestine_Terminal_Ileum	0
Transferrin	elnt.annot	Small_Intestine_Terminal_Ileum	3
Transferrin	vb	Small_Intestine_Terminal_Ileum	7
Transferrin	vb.annot	Small_Intestine_Terminal_Ileum	0
Transferrin	T-GEN	Small_Intestine_Terminal_Ileum	5
Triglycerides	elnt	Adipose_Subcutaneous	0
Triglycerides	elnt	Adipose_Subcutaneous	0
Triglycerides	elnt.annot	Adipose_Subcutaneous	0
Triglycerides	elnt.annot	Adipose_Subcutaneous	0
Triglycerides	vb	Adipose_Subcutaneous	0
Triglycerides	vb	Adipose_Subcutaneous	0
Triglycerides	vb.annot	Adipose_Subcutaneous	0
Triglycerides	vb.annot	Adipose_Subcutaneous	0
Triglycerides	T-GEN	Adipose_Subcutaneous	0
Triglycerides	T-GEN	Adipose_Subcutaneous	0
Triglycerides_in_chylomicrons_and_largest_VLDL_particles	elnt	Liver	1
Triglycerides_in_chylomicrons_and_largest_VLDL_particles	elnt.annot	Liver	1
Triglycerides_in_chylomicrons_and_largest_VLDL_particles	vb	Liver	0
Triglycerides_in_chylomicrons_and_largest_VLDL_particles	vb.annot	Liver	0
Triglycerides_in_chylomicrons_and_largest_VLDL_particles	T-GEN	Liver	0
Triglycerides_in_IDL	elnt	Liver	4
Triglycerides_in_IDL	elnt.annot	Liver	5
Triglycerides_in_IDL	vb	Liver	3
Triglycerides_in_IDL	vb.annot	Liver	0
Triglycerides_in_IDL	T-GEN	Liver	4
Triglycerides_in_large_VLDL	elnt	Pancreas	0
Triglycerides_in_large_VLDL	elnt.annot	Pancreas	1
Triglycerides_in_large_VLDL	vb	Pancreas	4
Triglycerides_in_large_VLDL	vb.annot	Pancreas	2
Triglycerides_in_large_VLDL	T-GEN	Pancreas	4
Triglycerides_in_medium_VLDL	elnt	Liver	1
Triglycerides_in_medium_VLDL	elnt.annot	Liver	1
Triglycerides_in_medium_VLDL	vb	Liver	0
Triglycerides_in_medium_VLDL	vb.annot	Liver	0
Triglycerides_in_medium_VLDL	T-GEN	Liver	2
Triglycerides_in_small_VLDL	elnt	Ovary	2
Triglycerides_in_small_VLDL	elnt.annot	Ovary	1
Triglycerides_in_small_VLDL	vb	Ovary	3
Triglycerides_in_small_VLDL	vb.annot	Ovary	2
Triglycerides_in_small_VLDL	T-GEN	Ovary	4
Triglycerides_in_very_large_HDL	elnt	Colon_Sigmoid	3
Triglycerides_in_very_large_HDL	elnt.annot	Colon_Sigmoid	3
Triglycerides_in_very_large_HDL	vb	Colon_Sigmoid	0
Triglycerides_in_very_large_HDL	vb.annot	Colon_Sigmoid	0
Triglycerides_in_very_large_HDL	T-GEN	Colon_Sigmoid	2
Triglycerides_in_very_large_VLDL	elnt	Liver	1
Triglycerides_in_very_large_VLDL	elnt.annot	Liver	1
Triglycerides_in_very_large_VLDL	vb	Liver	0
Triglycerides_in_very_large_VLDL	vb.annot	Liver	0
Triglycerides_in_very_large_VLDL	T-GEN	Liver	0
Triglycerides_in_very_small_VLDL	elnt	Liver	3
Triglycerides_in_very_small_VLDL	elnt.annot	Liver	2
Triglycerides_in_very_small_VLDL	vb	Liver	2
Triglycerides_in_very_small_VLDL	vb.annot	Liver	0
Triglycerides_in_very_small_VLDL	T-GEN	Liver	2
Type_2_Diabetes	elnt	Adipose_Subcutaneous	0
Type_2_Diabetes	elnt	Adipose_Subcutaneous	0
Type_2_Diabetes	elnt.annot	Adipose_Subcutaneous	0
Type_2_Diabetes	elnt.annot	Adipose_Subcutaneous	0
Type_2_Diabetes	vb	Adipose_Subcutaneous	0
Type_2_Diabetes	vb	Adipose_Subcutaneous	0
Type_2_Diabetes	vb.annot	Adipose_Subcutaneous	0
Type_2_Diabetes	vb.annot	Adipose_Subcutaneous	0
Type_2_Diabetes	T-GEN	Adipose_Subcutaneous	0
Type_2_Diabetes	T-GEN	Adipose_Subcutaneous	0
Ulcerative_colitis	elnt	Small_Intestine_Terminal_Ileum	4
Ulcerative_colitis	elnt.annot	Small_Intestine_Terminal_Ileum	3
Ulcerative_colitis	vb	Small_Intestine_Terminal_Ileum	11
Ulcerative_colitis	vb.annot	Small_Intestine_Terminal_Ileum	4
Ulcerative_colitis	T-GEN	Small_Intestine_Terminal_Ileum	3
Urate	elnt	Small_Intestine_Terminal_Ileum	4
Urate	elnt.annot	Small_Intestine_Terminal_Ileum	4
Urate	vb	Small_Intestine_Terminal_Ileum	5
Urate	vb.annot	Small_Intestine_Terminal_Ileum	1
Urate	T-GEN	Small_Intestine_Terminal_Ileum	6
Urinary_albumin-to-creatinine_ratio	elnt	Pancreas	0
Urinary_albumin-to-creatinine_ratio	vb	Pancreas	0
Urinary_albumin-to-creatinine_ratio	vb.annot	Pancreas	0
Valine	elnt	Small_Intestine_Terminal_Ileum	0
Valine	elnt.annot	Small_Intestine_Terminal_Ileum	0
Valine	vb	Small_Intestine_Terminal_Ileum	0
Valine	vb.annot	Small_Intestine_Terminal_Ileum	1
Valine	T-GEN	Small_Intestine_Terminal_Ileum	0
Waist_circumference	elnt	Whole_Blood	18
Waist_circumference	elnt.annot	Whole_Blood	7
Waist_circumference	vb	Whole_Blood	6
Waist_circumference	vb.annot	Whole_Blood	1
Waist_circumference	T-GEN	Whole_Blood	6
Waist-to-hip_ratio	elnt	Adipose_Subcutaneous	0
Waist-to-hip_ratio	elnt	Adipose_Subcutaneous	0
Waist-to-hip_ratio	elnt.annot	Adipose_Subcutaneous	0
Waist-to-hip_ratio	elnt.annot	Adipose_Subcutaneous	0
Waist-to-hip_ratio	vb	Adipose_Subcutaneous	0
Waist-to-hip_ratio	vb	Adipose_Subcutaneous	0
Waist-to-hip_ratio	vb.annot	Adipose_Subcutaneous	0
Waist-to-hip_ratio	vb.annot	Adipose_Subcutaneous	0
Waist-to-hip_ratio	T-GEN	Adipose_Subcutaneous	0
Waist-to-hip_ratio	T-GEN	Adipose_Subcutaneous	0
Years_of_schooling	elnt	Artery_Aorta	0
Years_of_schooling	elnt.annot	Artery_Aorta	0
Years_of_schooling	vb	Artery_Aorta	0
Years_of_schooling	vb.annot	Artery_Aorta	0
Years_of_schooling	T-GEN	Artery_Aorta	2
Years_of_schooling_2016	elnt	Whole_Blood	6
Years_of_schooling_2016	elnt.annot	Whole_Blood	12
Years_of_schooling_2016	vb	Whole_Blood	4
Years_of_schooling_2016	vb.annot	Whole_Blood	2
Years_of_schooling_2016	T-GEN	Whole_Blood	6
