# Supplementary material for: Leveraging functional annotation to identify genes associated with complex diseases
Source: PLoS Comput Biol. 2020 Nov 2;16(11):e1008315. doi: 10.1371/journal.pcbi.1008315 (PMC7660930; doi:10.1371/journal.pcbi.1008315)
Supplement: S6 Table — This table shows T-GEN association results in LOAD, genes with green background in the table are those replicated in GWAX data. (XLSX) [file pcbi.1008315.s015.xlsx]

## Sheet: S6 table
chr	start	end	gene	ensembl	identified tissue	matched loci	p values
chr6	47445524	47594999	CD2AP	ENSG00000198087.7	Esophagus_Mucosa	p12.3	5.7e-08
chr19	44978644	44979403	AC069278.4	ENSG00000267242.1	Brain_Cortex Heart_Left_Ventricle Breast_Mammary_Tissue	q13.2	1.65e-07,2.13e-09,3.17e-09
chr19	44507099	44518078	ZNF230	ENSG00000159882.8	Heart_Atrial_Appendage Artery_Aorta	q13.2	3.13e-10,5.47e-43
chr19	45855466	45874176	ERCC2	ENSG00000104884.10	Brain_Anterior_cingulate_cortex_BA24	q13.2	1.9e-54
chr19	45682002	45682089	BLOC1S3	ENSG00000189114.6	Ovary Esophagus_Muscularis Stomach	q13.2	8.97e-26,6.35e-16,7.29e-08
chr7	143955699	143956815	OR2A7	ENSG00000243896.3	Esophagus_Muscularis	q35	1.49e-10
chr19	45754515	45808541	MARK4	ENSG00000007047.10	Brain_Frontal_Cortex_BA9 Brain_Hippocampus Small_Intestine_Terminal_Ileum Brain_Anterior_cingulate_cortex_BA24	q13.2	6.1e-76,3.35e-22,1.74e-08,9.01e-12
chr19	46268042	46272484	SIX5	ENSG00000177045.6	Brain_Frontal_Cortex_BA9 Small_Intestine_Terminal_Ileum	q13.2	6.03e-13,4.53e-15
chr19	45666185	45681495	TRAPPC6A	ENSG00000007255.6	Esophagus_Mucosa Brain_Caudate_basal_ganglia Small_Intestine_Terminal_Ileum Muscle_Skeletal	q13.2	1.19e-44,4.91e-15,1.96e-08,1.55e-08
chr19	46000488	46005768	PPM1N	ENSG00000213889.6	Brain_Caudate_basal_ganglia Liver Breast_Mammary_Tissue	q13.2	1.47e-31,4.41e-24,1.28e-26
chr19	44754317	44772366	ZNF233	ENSG00000159915.8	Lung Adipose_Visceral_Omentum Adipose_Subcutaneous Stomach	q13.2	1.4e-31,5.07e-30,2.04e-32,9.03e-12
chr19	44711699	44733969	ZNF227	ENSG00000131115.11	Brain_Caudate_basal_ganglia Lung Spleen Artery_Aorta	q13.2	2.91e-30,2.41e-08,3.87e-28,1.42e-28
chr19	45147097	45164590	PVR	ENSG00000073008.10	Spleen Pancreas Esophagus_Muscularis Brain_Anterior_cingulate_cortex_BA24 Breast_Mammary_Tissue Muscle_Skeletal Adipose_Subcutaneous Colon_Sigmoid	q13.2	5.15e-25,1.33e-28,1.76e-10,2.5e-08,6.29e-44,1.49e-13,5.07e-09,3.47e-09
chr19	45453300	45457264	CTB-129P6.11	ENSG00000267114.1	Spleen Esophagus_Muscularis	q13.2	2.4e-66,1.58e-60
chr19	46386865	46389376	IRF2BP1	ENSG00000170604.3	Brain_Cortex Muscle_Skeletal	q13.2	1.31e-14,5.45e-84
chr6	47444978	47445308	RP11-385F7.1	ENSG00000270761.1	Esophagus_Mucosa	p12.3	1.27e-07
chr19	45135499	45222031	CTB-171A8.1	ENSG00000266903.1	Esophagus_Mucosa Heart_Atrial_Appendage Brain_Caudate_basal_ganglia Brain_Frontal_Cortex_BA9 Lung Esophagus_Gastroesophageal_Junction Spleen Pancreas Brain_Cortex Ovary Esophagus_Muscularis Colon_Transverse Heart_Left_Ventricle Whole_Blood Adipose_Visceral_Omentum Artery_Aorta Brain_Anterior_cingulate_cortex_BA24 Liver Breast_Mammary_Tissue Adipose_Subcutaneous Stomach	q13.2	8.16e-11,5.43e-10,4.5e-10,1.08e-10,5.12e-10,4.39e-10,3.34e-10,1.04e-09,4.04e-10,3.79e-10,3.87e-10,3.89e-10,4.19e-10,5.65e-09,4.84e-10,3.42e-10,3.69e-10,4.05e-10,4.54e-10,4.22e-11,5.03e-11
chr8	26605666	26724790	ADRA1A	ENSG00000120907.13	Liver	p21.2	1.85e-08
chr19	45202420	45213986	CEACAM16	ENSG00000213892.6	Breast_Mammary_Tissue	q13.2	2.19e-11
chr19	44598491	44612479	ZNF224	ENSG00000267680.1	Brain_Frontal_Cortex_BA9 Lung	q13.2	6.09e-11,6.52e-28
chr8	27168998	27316903	PTK2B	ENSG00000120899.13	Whole_Blood Adipose_Visceral_Omentum	p21.2	6.31e-08,5.83e-16
chr19	44331443	44353307	ZNF283	ENSG00000167637.12	Breast_Mammary_Tissue	q13.2	2.36e-31
chr19	44376514	44388203	ZNF404	ENSG00000176222.7	Brain_Caudate_basal_ganglia Whole_Blood	q13.2	8.67e-09,5.94e-10
chr19	46093021	46103011	GPR4	ENSG00000177464.4	Brain_Frontal_Cortex_BA9 Lung Brain_Cortex	q13.2	7.41e-10,1.03e-14,2.35e-36
chr19	45409010	45412650	APOE	ENSG00000130203.5	Brain_Caudate_basal_ganglia Muscle_Skeletal	q13.2	5.6e-15,1.5e-28
chr19	46333421	46334366	AC092301.3	ENSG00000269148.1	Esophagus_Muscularis	q13.2	4.25e-08
chr19	45450459	45450568	APOC2	ENSG00000234906.4	Brain_Caudate_basal_ganglia Lung Esophagus_Gastroesophageal_Junction Spleen Ovary Heart_Left_Ventricle Colon_Sigmoid	q13.2	4.34e-08,6.08e-17,2.25e-08,4.18e-12,1.63e-26,5.97e-12,4.28e-08
chr19	45393825	45406946	TOMM40	ENSG00000130204.8	Brain_Frontal_Cortex_BA9 Brain_Hippocampus Brain_Cortex Colon_Transverse Whole_Blood Artery_Aorta	q13.2	1.23e-21,1.85e-07,2.51e-18,4.57e-08,4.58e-18,1.92e-32
chr19	45170226	45187631	CEACAM19	ENSG00000186567.8	Pancreas Ovary Esophagus_Muscularis Small_Intestine_Terminal_Ileum Liver	q13.2	1.26e-10,6.4e-09,3.91e-11,4.84e-11,4.45e-10
chr7	142334162	142334913	TRBV20-1	ENSG00000211747.3	Spleen Whole_Blood	q34	2e-08,1.26e-09
chr19	45659042	45663408	NKPD1	ENSG00000179846.7	Cells_EBV-transformed_lymphocytes	q13.2	8.94e-23
chr19	45715878	45737469	EXOC3L2	ENSG00000130201.3	Adipose_Visceral_Omentum	q13.2	1.84e-12
chr7	143140545	143141502	TAS2R60	ENSG00000185899.1	Whole_Blood	q35	2.39e-09
chr19	46268042	46273064	AC074212.5	ENSG00000259605.3	Whole_Blood Small_Intestine_Terminal_Ileum	q13.2	4.42e-10,3.29e-09
chr19	44270684	44285409	KCNN4	ENSG00000104783.7	Colon_Sigmoid	q13.2	5.27e-26
chr19	45595049	45650543	PPP1R37	ENSG00000104866.6	Heart_Atrial_Appendage Brain_Frontal_Cortex_BA9 Pancreas	q13.2	1.55e-10,2.58e-20,2.41e-25
chr19	45430060	45434643	APOC1P1	ENSG00000214855.5	Brain_Caudate_basal_ganglia Liver	q13.2	2.03e-49,1.72e-82
chr11	59341870	59383617	OSBP	ENSG00000110048.7	Heart_Left_Ventricle	q12.1	1.56e-07
chr1	207669491	207813992	CR1	ENSG00000203710.6	Brain_Frontal_Cortex_BA9	q32.2	1.81e-14
chr19	44669225	44682534	ZNF226	ENSG00000167380.12	Esophagus_Mucosa Brain_Frontal_Cortex_BA9 Whole_Blood Brain_Anterior_cingulate_cortex_BA24	q13.2	2.01e-28,7.33e-19,6.64e-21,6.73e-09
chr8	28222864	28260218	ZNF395	ENSG00000186918.9	Brain_Frontal_Cortex_BA9	p21.1	3.1e-09
chr19	782754	785080	AC006273.5	ENSG00000267530.2	Adipose_Visceral_Omentum Stomach	p13.3	1.62e-08,6.68e-09
chr7	143963793	143966381	CTAGE8	ENSG00000244693.1	Liver	q35	1.14e-10
chr19	44732881	44809199	ZNF235	ENSG00000159917.10	Esophagus_Gastroesophageal_Junction Small_Intestine_Terminal_Ileum Brain_Anterior_cingulate_cortex_BA24	q13.2	3.8e-09,1.16e-09,1.25e-41
chr19	44616333	44637027	ZNF225	ENSG00000256294.3	Pancreas Breast_Mammary_Tissue	q13.2	4.53e-76,1.91e-16
chr11	47638866	47664175	MTCH2	ENSG00000109919.5	Esophagus_Muscularis	p11.2	6.77e-08
chr11	60102303	60108441	MS4A6E	ENSG00000166926.4	Lung	q12.2	1.14e-09
chr19	45041044	45124119	CEACAM22P	ENSG00000230666.1	Adipose_Subcutaneous	q13.2	1.15e-08
chr19	45349431	45392485	PVRL2	ENSG00000130202.5	Pancreas Esophagus_Muscularis Whole_Blood Small_Intestine_Terminal_Ileum Artery_Aorta Liver Muscle_Skeletal	q13.2	3.79e-15,6.83e-13,1.82e-24,2.76e-11,3.62e-08,3.52e-34,2.56e-13
chr19	44472013	44502477	ZNF155	ENSG00000204920.6	Ovary	1.85e-16
chr19	44555519	44567719	ZNF223	ENSG00000178386.8	Cells_EBV-transformed_lymphocytes Brain_Hippocampus Brain_Anterior_cingulate_cortex_BA24	q13.2	4.74e-11,2.45e-10,1.49e-10
chr19	45882891	45908339	PPP1R13L	ENSG00000104881.10	Brain_Caudate_basal_ganglia Spleen	q13.2	3.45e-15,2.45e-40
chr19	44979853	45004576	ZNF180	ENSG00000167384.6	Brain_Frontal_Cortex_BA9 Adipose_Visceral_Omentum Brain_Anterior_cingulate_cortex_BA24	q13.2	1.17e-10,1.29e-20,9.92e-08
chr19	45988546	46000319	RTN2	ENSG00000125744.7	Brain_Cortex Esophagus_Muscularis	q13.2	7.22e-09,1.53e-12
chr19	45504687	45541452	RELB	ENSG00000104856.9	Pancreas	1.35e-108
chr19	46271053	46275762	AC074212.6	ENSG00000267395.1	Whole_Blood	q13.2	2.89e-50
chr19	46171501	46186982	GIPR	ENSG00000010310.4	Brain_Caudate_basal_ganglia Ovary Heart_Left_Ventricle	q13.2	3.33e-19,1.34e-35,3.17e-87
chr19	46272974	46282617	DMPK	ENSG00000104936.13	Brain_Frontal_Cortex_BA9	q13.2	8.8e-26
chr19	45542297	45574214	CLASRP	ENSG00000104859.10	Heart_Atrial_Appendage Brain_Caudate_basal_ganglia Whole_Blood Adipose_Subcutaneous	q13.2	2.45e-37,1.12e-25,1.38e-21,1.13e-07
chr19	44847405	44871377	ZNF112	ENSG00000062370.12	Breast_Mammary_Tissue	q13.2	6.23e-23
chr19	45971252	45978437	FOSB	ENSG00000125740.9	Adipose_Subcutaneous	q13.2	5.59e-18
chr19	45251092	45263301	BCL3	ENSG00000069399.8	Lung Colon_Transverse Small_Intestine_Terminal_Ileum Brain_Anterior_cingulate_cortex_BA24	q13.2	7.94e-22,4e-13,1.41e-22,2.45e-68
chr19	44886458	44898703	ZNF285	ENSG00000267508.1	Heart_Left_Ventricle	q13.2	3.38e-10
chr19	46110251	46148887	EML2	ENSG00000125746.10	Spleen	q13.2	1.25e-10
chr19	1597170	1602425	UQCR11	ENSG00000127540.7	Brain_Cortex	p13.3	1.7e-09
chr19	44416780	44439430	ZNF45	ENSG00000124459.7	Lung	q13.2	5.86e-49
chr19	45574757	45579846	ZNF296	ENSG00000170684.4	Esophagus_Mucosa Brain_Cortex Colon_Transverse	q13.2	1.57e-11,2.21e-09,1.11e-49
chr19	45385283	45394133	CTB-129P6.4	ENSG00000267282.1	Ovary	q13.2	7.13e-24
chr19	44576296	44576444	ZNF284	ENSG00000186026.6	Brain_Cortex Artery_Aorta	q13.2	7.98e-21,1.61e-25
chr2	128644129	128644759	RP11-395A13.2	ENSG00000272667.1	Brain_Anterior_cingulate_cortex_BA24	q14.3	2.29e-09
chr19	45281125	45303891	CBLC	ENSG00000142273.6	Lung Colon_Transverse Whole_Blood Adipose_Subcutaneous	q13.2	7.96e-09,7.23e-29,7.61e-16,2.68e-22
chr7	142180514	142181016	TRBV6-5	ENSG00000211721.2	Breast_Mammary_Tissue	q34	3.4e-11
chr19	44971857	44977444	ZNF285B	ENSG00000176761.6	Lung Brain_Cortex Colon_Sigmoid	q13.2	4.08e-26,1.32e-16,6.61e-09
chr14	93170151	93215047	LGMN	ENSG00000100600.10	Artery_Aorta	q32.12	9.45e-08
chr16	70514470	70557468	COG4	ENSG00000103051.14	Heart_Atrial_Appendage	q22.3	1.35e-07
chr19	46009836	46030241	VASP	ENSG00000125753.9	Brain_Hippocampus Colon_Transverse Adipose_Visceral_Omentum Breast_Mammary_Tissue	q13.2	3.32e-08,2.52e-72,7.31e-46,1.73e-21
chr19	44501047	44506988	RP11-15A1.7	ENSG00000266921.1	Heart_Atrial_Appendage Cells_EBV-transformed_lymphocytes Brain_Hippocampus Esophagus_Muscularis Brain_Anterior_cingulate_cortex_BA24	q13.2	1.35e-07,2.93e-14,4.4e-12,3.12e-10,7.5e-28
chr7	143104905	143220542	EPHA1-AS1	ENSG00000229153.1	Lung Spleen Whole_Blood Adipose_Visceral_Omentum Adipose_Subcutaneous	q35	3.12e-08,1.21e-10,3.93e-10,1.12e-09,9.81e-10
chr19	44530177	44537265	ZNF222	ENSG00000159885.9	Brain_Hippocampus Small_Intestine_Terminal_Ileum Breast_Mammary_Tissue	q13.2	1.91e-07,1.99e-19,1.03e-08
chr19	44455374	44471861	ZNF221	ENSG00000159905.10	Esophagus_Mucosa Whole_Blood	q13.2	1.24e-34,6.33e-12
chr19	46196670	46207247	QPCTL	ENSG00000011478.7	Cells_EBV-transformed_lymphocytes Brain_Cortex Ovary Heart_Left_Ventricle Adipose_Visceral_Omentum Brain_Anterior_cingulate_cortex_BA24	q13.2	7.72e-19,8.95e-13,1.47e-07,4.44e-08,2.4e-19,2.38e-31
chr7	143548467	143599291	TCAF1	ENSG00000198420.5	Stomach	q35	3.55e-09
chr19	45457847	45496599	CLPTM1	ENSG00000104853.11	Ovary	q13.2	9.86e-19
chr19	45583164	45591957	GEMIN7	ENSG00000142252.6	Brain_Hippocampus	q13.2	7.47e-16
chr19	46292516	46296060	DMWD	ENSG00000185800.7	Esophagus_Mucosa Brain_Cortex	q13.2	6.55e-11,1.13e-23
chr19	44794233	44795064	CTC-512J12.7	ENSG00000270679.1	Cells_EBV-transformed_lymphocytes	q13.2	1.57e-09
chr11	86748885	87034800	TMEM135	ENSG00000166575.12	Lung	q14.2	1.79e-08
chr19	46030684	46088100	OPA3	ENSG00000125741.4	Esophagus_Muscularis Small_Intestine_Terminal_Ileum	q13.2	5.7e-10,2.26e-12
chr19	45312327	45324671	BCAM	ENSG00000187244.6	Brain_Frontal_Cortex_BA9 Brain_Cortex Artery_Aorta	q13.2	1.07e-25,2.58e-21,3.14e-47
chr2	128383571	128384423	RP11-286H15.1	ENSG00000272789.1	Brain_Frontal_Cortex_BA9	q14.3	3.41e-08
chr19	45741889	45748628	AC006126.4	ENSG00000267045.1	Colon_Transverse Heart_Left_Ventricle Artery_Aorta	q13.2	4.36e-15,4.05e-09,6.61e-19
chr11	86013252	86056969	C11orf73	ENSG00000149196.11	Pancreas	q14.2	1.78e-09
chr19	45579767	45593649	CTB-179K24.3	ENSG00000267348.2	Esophagus_Mucosa Small_Intestine_Terminal_Ileum	q13.2	6.16e-13,4.44e-10
chr19	45916691	45982086	ERCC1	ENSG00000012061.11	Colon_Sigmoid	q13.2	6.22e-08
chr2	127805602	127864931	BIN1	ENSG00000136717.10	Esophagus_Mucosa Cells_EBV-transformed_lymphocytes Pancreas Esophagus_Muscularis Heart_Left_Ventricle	q14.3	1.48e-07,4.67e-18,5.66e-08,9.42e-08,5.71e-08
chr19	46190711	46195647	SNRPD2	ENSG00000125743.6	Adipose_Visceral_Omentum Small_Intestine_Terminal_Ileum	q13.2	1.72e-15,5.93e-12
	rows with green-colored background are those replicated in the GWAX data.
