# Supplementary material for: Leveraging functional annotation to identify genes associated with complex diseases
Source: PLoS Comput Biol. 2020 Nov 2;16(11):e1008315. doi: 10.1371/journal.pcbi.1008315 (PMC7660930; doi:10.1371/journal.pcbi.1008315)
Supplement: S7 Table — eQTLs contributing to identified LOAD-associated genes were identified as an annotation used in LD score regression. Heritability enrichment analysis was further conducted. The table shows the results for all five methods. (XLSX) [file pcbi.1008315.s016.xlsx]

## Sheet: S7 table
Method	SNP (%)	Heritability (%)	Enrichment (p value)	#Gene(#loci)
elnt	0.13	19	143(1.2e-4)	79(10)
elnt.annot	0.07	19.5	264(0.03)	81(8)
vb	0.06	20.1	334(0.5)	81(11)
vb.annot	0.04	18.7	443(0.04)	61(3)
T-GEN	0.11	29.7	276(3.2e-34)	96(15)
