# Supplementary material for: Leveraging functional annotation to identify genes associated with complex diseases
Source: PLoS Comput Biol. 2020 Nov 2;16(11):e1008315. doi: 10.1371/journal.pcbi.1008315 (PMC7660930; doi:10.1371/journal.pcbi.1008315)
Supplement: S8 Table — This table shows eQTLs for novel AD-associated genes identified by T-GEN. (XLSX) [file pcbi.1008315.s017.xlsx]

## Sheet: S8 table
eQTLs for novel associated-genes in AD by T-GEN
gene	tissue	eQTL	ref/alt	effect size
RP11-385F7.1	Esophagus_Mucosa	rs9381536	C/T	0.00159098
		rs7740963	C/T	-0.118894
		rs16876120	T/C	0.00102396
		rs73485578	T/C	0.00105632
		rs11758209	A/C	0.00108359
CD2AP	Esophagus_Mucosa	rs9472839	C/A	-0.0293954
		rs7740963	C/T	0.299099
		rs17217052	C/T	-0.00325643
		rs2095386	A/G	-0.00396608
		rs4565293	A/G	-0.00263915
COG4	Heart_Atrial_Appendage	rs8043925	C/T	-0.0013707
		rs146060768	G/T	-0.00166165
		rs7201195	G/A	0.00214651
		rs7196032	C/T	-0.00210916
		rs7192890	C/T	-0.00230152
LGMN	Artery_Aorta	rs12590654	G/A	0.159442
		rs4900126	G/A	-0.121604
		rs7144506	T/C	0.152326
		rs9672040	A/G	0.133892
		rs61981657	T/C	-0.130982
