# Supplementary material for: Leveraging functional annotation to identify genes associated with complex diseases
Source: PLoS Comput Biol. 2020 Nov 2;16(11):e1008315. doi: 10.1371/journal.pcbi.1008315 (PMC7660930; doi:10.1371/journal.pcbi.1008315)
Supplement: S9 Table — This tables shows identfied LOAD-associated genes by mash, prediXcan and T-GEN in heritability-enriched tissues of LOAD (whole blood and liver). Whether the gene is replicated in the additioanl GWAX data is also indicated in the table. (XLSX) [file pcbi.1008315.s018.xlsx]

## Sheet: S9 table
GTEx v8 results
	T-GEN				mash				Predixcan
gene_name	tissue	rep		gene_name	tissue	rep		gene_name	tissue	rep
ZFP90	Whole_Blood	No		MS4A4E	Whole_Blood	Replicated		CEACAM19	Whole_Blood	Replicated
AC115522.3	Whole_Blood	Replicated		ZYX	Whole_Blood	No		FBXO46	Whole_Blood	Replicated
RP11-369K17.1	Whole_Blood	No		CEACAM19	Whole_Blood	Replicated		TAS2R60	Whole_Blood	Replicated
APOE	Whole_Blood	Replicated		MS4A6A	Whole_Blood	Replicated		MS4A6A	Whole_Blood	Replicated
ZNF223	Whole_Blood	No		PTK2B	Whole_Blood	Replicated		PTK2B	Whole_Blood	Replicated
RP3-388N13.3	Whole_Blood	No		MS4A2	Whole_Blood	Replicated		PVR	Whole_Blood	Replicated
TRAPPC6A	Whole_Blood	Replicated		PVR	Whole_Blood	Replicated		C1QTNF4	Whole_Blood	No
ZNF222	Whole_Blood	Replicated		CSTF1	Whole_Blood	No		CEACAM19	Liver	Replicated
OR2A42	Whole_Blood	Replicated		MYBPC3	Whole_Blood	No		EXOC3L2	Liver	Replicated
SCARA5	Whole_Blood	Replicated		ABCA7	Whole_Blood	No		BCAM	Liver	Replicated
PVR	Whole_Blood	Replicated		APOC4	Liver	Replicated		APOC2	Liver	Replicated
KLC3	Whole_Blood	Replicated		NECTIN2	Liver	Replicated		APOC4	Liver	Replicated
CEACAM16	Whole_Blood	Replicated		CEACAM19	Liver	Replicated		BIN1	Liver	No
TBCEL	Whole_Blood	No		APOC2	Liver	Replicated		NECTIN2	Liver	Replicated
AMMECR1L	Whole_Blood	Replicated		BIN1	Liver	Replicated		WDR55	Liver	No
HOXA2	Whole_Blood	Replicated		MS4A6A	Liver	Replicated		TAF6	Liver	No
APOC2	Whole_Blood	Replicated		MS4A2	Liver	Replicated		C1QTNF4	Liver	No
MS4A14	Whole_Blood	Replicated		CLU	Liver	Replicated		HLA-DQB2	Liver	No
AGBL2	Whole_Blood	No		PICALM	Liver	Replicated
ZNF222	Liver	Replicated		RP11-385F7.1	Liver	No
CBLC	Liver	Replicated		APOE	Liver	Replicated
APOC2	Liver	Replicated
BCL3	Liver	Replicated
GEMIN7	Liver	Replicated
GTEx v6 results
	T-GEN			elnt
gene_name	tissue	rep	gene_name	tissue	rep
TAS2R60	Whole_Blood	No	BCL3	Whole_Blood	No
TRBV19	Whole_Blood	No	CLASRP	Whole_Blood	No
TRBV20-1	Whole_Blood	No	PVRL2	Whole_Blood	Replicated
EPHA1-AS1	Whole_Blood	No	CBLC	Whole_Blood	No
PTK2B	Whole_Blood	Replicated	LRRC25	Whole_Blood	No
TMEM132A	Whole_Blood	No	CTB-129P6.11	Whole_Blood	No
C1QTNF4	Whole_Blood	No	AC074212.6	Whole_Blood	No
CLASRP	Whole_Blood	No	CASS4	Whole_Blood	No
PVRL2	Whole_Blood	Replicated	RP4-800J21.3	Whole_Blood	No
TOMM40	Whole_Blood	Replicated	BIN1	Liver	No
CBLC	Whole_Blood	No	PVRL2	Liver	Replicated
ZNF221	Whole_Blood	No	CBLC	Liver	No
ZNF226	Whole_Blood	No	GPR4	Liver	No
ZNF404	Whole_Blood	No	CEACAM19	Liver	Replicated
AC074212.5	Whole_Blood	No	PPM1N	Liver	No
CTB-171A8.1	Whole_Blood	No	APOC1P1	Liver	No
AC074212.6	Whole_Blood	No	CTB-171A8.1	Liver	No
GSTK1	Liver	No
CTAGE8	Liver	No
ADRA1A	Liver	No
ZNF408	Liver	No
RP11-320L11.2	Liver	No
CLPTM1	Liver	Replicated
PVRL2	Liver	No
CEACAM19	Liver	Replicated
PPM1N	Liver	No
APOC1P1	Liver	No
CTB-171A8.1	Liver	Replicated
ZNF224	Liver	No
