# Supplementary material for: Leveraging functional annotation to identify genes associated with complex diseases
Source: PLoS Comput Biol. 2020 Nov 2;16(11):e1008315. doi: 10.1371/journal.pcbi.1008315 (PMC7660930; doi:10.1371/journal.pcbi.1008315)
Supplement: S10 Table — This table shows the numbers of roadmap annotation categories (like DNA methylation, H3K4me3 and H3K9ac) in Roadmap cell types and corresponding 26 Roadmap tissues. (XLSX) [file pcbi.1008315.s019.xlsx]

## Sheet: S10 table
RoadMap cell type	GTEx tissue	# annotation category
E063	Adipose Visceral Omentum	6
E065	Artery Aorta	5
E069	Brain Anterior cingulate cortex BA24	6
E068	Brain Caudate basal ganglia	6
E067	Brain Cortex	6
E071	Brain Hippocampus	5
E027	Breast Mammary Tissue	6
E116	Cells EBV-transformed lymphocytes	7
E075	Colon Sigmoid	6
E075	Colon Transverse	6
E079	Esophagus Gastroesophageal Junction	5
E104	Heart Atrial Appendage	5
E095	Heart Left Ventricle	5
E066	Liver	6
E096	Lung	5
E108	Muscle Skeletal	6
E107	Muscle Skeletal	6
E097	Ovary	6
E098	Pancreas	6
E109	Small Intestine Terminal Ileum	6
E113	Spleen	5
E110	Stomach	6
E062	Whole Blood	6
E063	Adipose Subcutaneous	6
E072	Brain Frontal Cortex BA9	6
E079	Esophagus Mucosa	5
E079	Esophagus Muscularis	5
