# Supplementary material for: Leveraging functional annotation to identify genes associated with complex diseases
Source: PLoS Comput Biol. 2020 Nov 2;16(11):e1008315. doi: 10.1371/journal.pcbi.1008315 (PMC7660930; doi:10.1371/journal.pcbi.1008315)
Supplement: S11 Table — This table shows the running time needed for building imputation models in T-GEN across 26 tissues using GTEx v6 dataset. (XLSX) [file pcbi.1008315.s020.xlsx]

## Sheet: S11 table
Running time of gene expression imputation model building
Tissue	Time(cpu-hour)
Adipose_Subcutaneous	641.66
Adipose_Visceral_Omentum	1239.28
Artery_Aorta	901.5
Brain_Anterior_cingulate_cortex_BA24	1610.98
Brain_Caudate_basal_ganglia	1400.56
Brain_Cortex	1344.7
Brain_Frontal_Cortex_BA9	1431.15
Brain_Hippocampus	1641.78
Breast_Mammary_Tissue	2096.67
Cells_EBV-transformed_lymphocytes	1518.94
Colon_Sigmoid	706.44
Colon_Transverse	1146.54
Esophagus_Gastroesophageal_Junction	1326.79
Esophagus_Mucosa	2179.43
Esophagus_Muscularis	424.8
Heart_Atrial_Appendage	1058.71
Heart_Left_Ventricle	1180.94
Liver	2090.72
Lung	1674.87
Muscle_Skeletal	783.54
Ovary	587.84
Pancreas	608.43
Small_Intestine_Terminal_Ileum	515.83
Spleen	1048.92
Stomach	291.07
Whole_Blood	1134.99
