# Supplementary material for: Leveraging functional annotation to identify genes associated with complex diseases
Source: PLoS Comput Biol. 2020 Nov 2;16(11):e1008315. doi: 10.1371/journal.pcbi.1008315 (PMC7660930; doi:10.1371/journal.pcbi.1008315)
Supplement: S12 Table — Heritability enrichment of AD in GenoSkyline annotations using LDSC. (XLSX) [file pcbi.1008315.s021.xlsx]

## Sheet: S12 table
Heritability enrichment of AD in GenoSkyline annotations using LDSC
Category	Prop._SNPs	Prop._h2	Prop._h2_std_error	Enrichment	Enrichment_std_error	Enrichment_p	Coefficient	Coefficient_std_error	Coefficient_z.score	Annotation
GenoCanyon_10K_0	0.317118	0.834373	0.133577	2.63111	0.421222	6.4011e-06	1.7783e-09	8.13256e-09	0.218664	Tier 2
Immune_0	0.243874	0.988707	0.215074	4.05418	0.881907	0.00013439	2.91173e-08	1.46395e-08	1.98895	Tier 2
Other_0	0.106334	0.822889	0.293718	7.73871	2.76221	0.00289935	6.653e-08	3.68447e-08	1.80569	Tier 2
H3K27ac_Hnisz_1	0.391169	1.04526	0.250587	2.67215	0.640611	0.00219184	9.30125e-08	7.23869e-08	1.28494	Tier 2
H3K27ac_Hnisz.extend.500_1	0.422591	0.83586	0.157921	1.97794	0.373698	0.00723084	-8.18345e-08	6.79774e-08	-1.20385	Tier 2
H3K27ac_PGC2_1	0.269477	1.09996	0.317382	4.08184	1.17777	0.00242751	6.86797e-08	5.43753e-08	1.26307	Tier 2
PromoterFlanking_Hoffman.extend.500_1	0.0334715	0.427958	0.170434	12.7857	5.09192	0.00412995	1.00747e-07	7.80429e-08	1.29092	Tier 2
Repressed_Hoffman_1	0.461222	-0.581872	0.369114	-1.26159	0.800296	0.00051765	-3.56525e-08	2.09436e-08	-1.70231	Tier 2
Repressed_Hoffman.extend.500_1	0.719053	0.282575	0.176473	0.392982	0.245424	0.00433077	3.163e-08	1.74045e-08	1.81734	Tier 2
SuperEnhancer_Hnisz_1	0.16842	0.528705	0.127871	3.1392	0.759236	0.00119616	-2.29857e-07	2.55727e-07	-0.898836	Tier 2
SuperEnhancer_Hnisz.extend.500_1	0.171607	0.59443	0.108513	3.46391	0.632336	2.09677e-05	2.27197e-07	2.54035e-07	0.894353	Tier 2
TSS_Hoffman.extend.500_1	0.0348255	0.576776	0.235564	16.5619	6.76413	0.00429474	1.14754e-07	1.46464e-07	0.783499	Tier 2
Monocytes_CD14+_0	0.0719686	0.785323	0.189771	10.912	2.63685	1.96707e-05	1.0227e-07	4.05605e-08	2.52142	Tier 3
B_cells_CD19+_0	0.0470476	0.641362	0.230478	13.6322	4.89883	0.00136069	1.26828e-07	6.4994e-08	1.95138	Tier 3
NHLF_lung_fibroblast_primary_cells_0	0.0196096	0.435212	0.156113	22.1938	7.96109	0.00212733	3.51042e-07	1.4944e-07	2.34904	Tier 3
Duodenum_mucosa_0	0.0304534	0.523957	0.193338	17.2052	6.34865	0.00250351	2.58698e-07	1.81788e-07	1.42308	Tier 3
Liver_0	0.0337215	0.560711	0.192359	16.6277	5.70433	0.000376942	1.26501e-07	5.68463e-08	2.22532	Tier 3
H3K27ac_Hnisz_1	0.391169	1.03376	0.244225	2.64275	0.624347	0.00345124	8.0107e-08	7.07593e-08	1.13211	Tier 3
H3K27ac_PGC2_1	0.269477	1.1855	0.326844	4.39928	1.21288	0.00100211	9.07528e-08	5.25789e-08	1.72603	Tier 3
Repressed_Hoffman_1	0.461222	-0.614268	0.377932	-1.33183	0.819414	0.000576473	-4.50495e-08	2.12604e-08	-2.11894	Tier 3
SuperEnhancer_Hnisz_1	0.16842	0.520779	0.127021	3.09214	0.754188	0.00237022	-2.40161e-07	2.60677e-07	-0.921297	Tier 3
SuperEnhancer_Hnisz.extend.500_1	0.171607	0.592139	0.106582	3.45056	0.621084	3.48105e-05	2.37457e-07	2.58724e-07	0.917801	Tier 3
