# Supplementary material for: Leveraging functional annotation to identify genes associated with complex diseases
Source: PLoS Comput Biol. 2020 Nov 2;16(11):e1008315. doi: 10.1371/journal.pcbi.1008315 (PMC7660930; doi:10.1371/journal.pcbi.1008315)
Supplement: S13 Table — T-GEN models in each tissue. (XLSX) [file pcbi.1008315.s022.xlsx]

## Sheet: S13 table
T-GEN models in each tissue
Tissue	Model Number
Adipose_Subcutaneous	12918
Adipose_Visceral_Omentum	10924
Artery_Aorta	11250
Brain_Anterior_cingulate_cortex_BA24	6846
Brain_Caudate_basal_ganglia	9002
Brain_Cortex	9746
Brain_Frontal_Cortex_BA9	9036
Brain_Hippocampus	7842
Breast_Mammary_Tissue	11515
Cells_EBV-transformed_lymphocytes	9643
Colon_Sigmoid	9306
Colon_Transverse	11182
Esophagus_Gastroesophageal_Junction	9592
Esophagus_Mucosa	12306
Esophagus_Muscularis	11760
Heart_Atrial_Appendage	9944
Heart_Left_Ventricle	9615
Liver	8036
Lung	12958
Muscle_Skeletal	11109
Ovary	8499
Pancreas	10026
Small_Intestine_Terminal_Ileum	8074
Spleen	9657
Stomach	10867
Whole_Blood	10695

## Sheet: S4
	Whole-genome wide significant genes in GWAX
chr	start	end	gene	ensembl	tissue	matched_loci	p values
chr2	184472169	184472847	CACYBPP2	ENSG00000177855.8	Brain_Frontal_Cortex_BA9	q32.1	0.104
chr19	44978644	44979403	AC069278.4	ENSG00000267242.1	Adipose_Visceral_Omentum	q13.2	3.31e-62
chr19	44507099	44518078	ZNF230	ENSG00000159882.8	Brain_Frontal_Cortex_BA9	q13.2	1.15e-08
chr19	46009836	46030241	VASP	ENSG00000125753.9	Colon_Transverse	q13.2	2.52e-72
chr3	32794401	32795393	SUGT1P2	ENSG00000213842.2	Stomach	p22.3	0.0135
chr8	8095195	8101562	ALG1L13P	ENSG00000253981.1	Lung	p23.1	0.899
chr19	45882891	45908339	PPP1R13L	ENSG00000104881.10	Brain_Cortex	q13.2	1.25e-14
chr15	30020389	30021735	RP11-680F8.4	ENSG00000259644.1	Adipose_Visceral_Omentum	q13.3	0.77
chr19	45417503	45422606	APOC1	ENSG00000130208.5	Brain_Hippocampus	q13.2	4.72e-18
chr19	45754515	45808541	MARK4	ENSG00000007047.10	Brain_Frontal_Cortex_BA9	q13.2	6.1e-76
chr19	44501047	44506988	RP11-15A1.7	ENSG00000266921.1	Artery_Aorta	q13.2	6.12e-05
chr19	46030684	46088100	OPA3	ENSG00000125741.4	Heart_Left_Ventricle	q13.2	1.9e-15
chr19	45719933	45720191	AC006126.3	ENSG00000266958.1	Spleen	q13.2	7.97508e-169
chr19	45836691	45852860	KLC3	ENSG00000104892.12	Heart_Atrial_Appendage	q13.2	3.74e-09
chr19	2037469	2051243	MKNK2	ENSG00000099875.10	Artery_Aorta	p13.3	0.652
chr19	44754317	44772366	ZNF233	ENSG00000159915.8	Lung	q13.2	1.4e-31
chr19	44711699	44733969	ZNF227	ENSG00000131115.11	Breast_Mammary_Tissue	q13.2	2.8e-32
chr19	19144911	19170563	ARMC6	ENSG00000105676.9	Esophagus_Gastroesophageal_Junction	p13.11	0.0976
chr19	44455374	44471861	ZNF221	ENSG00000159905.10	Brain_Cortex	q13.2	9.6e-30
chr19	45453300	45457264	CTB-129P6.11	ENSG00000267114.1	Artery_Aorta Esophagus_Muscularis Brain_Hippocampus	q13.2	4.24e-70,1.58e-60,6.00e-176
chr17	1957447	1962981	HIC1	ENSG00000177374.8	Colon_Transverse	p13.3	0.579
chr10	54074055	54077802	DKK1	ENSG00000107984.5	Lung	q11.23	0.559
chr18	673858	712676	ENOSF1	ENSG00000132199.14	Colon_Sigmoid	p11.32	0.475
chr19	45542297	45574214	CLASRP	ENSG00000104859.10	Heart_Left_Ventricle	q13.2	0.1
chr14	20937112	20942734	PNP	ENSG00000198805.7	Lung	q11.2	0.433
chr19	44847405	44871377	ZNF112	ENSG00000062370.12	Breast_Mammary_Tissue	q13.2	6.23e-23
chr9	22747698	22748233	CLIC4P1	ENSG00000236739.3	Pancreas	p21.3	0.726
chr19	44598491	44612479	ZNF224	ENSG00000267680.1	Stomach Pancreas	q13.2	4.92e-31,4.09e-78
chr12	44130430	44134870	RP11-210N13.1	ENSG00000257896.1	Colon_Sigmoid	q12	0.794
chr19	46093021	46103011	GPR4	ENSG00000177464.4	Esophagus_Muscularis Brain_Hippocampus	q13.2	8.26e-43,9.49e-01
chr19	45147097	45164590	PVR	ENSG00000073008.10	Spleen	q13.2	5.15e-25
chr19	45251092	45263301	BCL3	ENSG00000069399.8	Brain_Anterior_cingulate_cortex_BA24 Brain_Cortex	q13.2	2.45e-68,6.56e-06
chr5	59892738	59996017	DEPDC1B	ENSG00000035499.8	Pancreas	q12.1	0.679
chr1	207077730	207096592	FCMR	ENSG00000162894.7	Adipose_Visceral_Omentum	q32.2	0.28
chr6	159057505	159065771	DYNLT1	ENSG00000146425.6	Brain_Hippocampus	q25.3	2.42e-06
chr13	53029563	53050763	CKAP2	ENSG00000136108.10	Spleen	q21.1	5.43e-44
chr11	71817423	71823826	ANAPC15	ENSG00000110200.4	Liver	q13.4	0.871
chr19	45393825	45406946	TOMM40	ENSG00000130204.8	Whole_Blood	q13.2	4.58e-18
chr19	45579767	45593649	CTB-179K24.3	ENSG00000267348.2	Brain_Caudate_basal_ganglia	q13.11	0.815
chr19	45170226	45187631	CEACAM19	ENSG00000186567.8	Brain_Caudate_basal_ganglia	q13.2	1.06e-62
chr20	30053308	30060841	DEFB124	ENSG00000180383.3	Esophagus_Mucosa	q11.21	0.389
chr6	159586940	159591039	RP11-13P5.2	ENSG00000233682.2	Heart_Left_Ventricle	q25.3	0.963
chr17	38443884	38459171	CDC6	ENSG00000094804.5	Artery_Aorta	q21.31	1.65e-10
chr19	45281125	45303891	CBLC	ENSG00000142273.6	Esophagus_Mucosa	q13.2	0.0117
chr6	158957467	159056460	TMEM181	ENSG00000146433.8	Muscle_Skeletal	q25.3	0.747
chr19	45349431	45392485	PVRL2	ENSG00000130202.5	Whole_Blood	q13.2	1.82e-24
chr19	44298460	44299810	AC115522.3	ENSG00000268601.1	Breast_Mammary_Tissue	q13.2	4.09e-06
chr19	46190711	46195647	SNRPD2	ENSG00000125743.6	Brain_Hippocampus	q13.2	6.07e-25
